# Supplementary material for: First Comprehensive Proteome Analyses of Lysine Acetylation and Succinylation in Seedling Leaves of Brachypodium distachyon L
Source: Sci Rep. 2016 Aug 12;6:31576. doi: 10.1038/srep31576 (PMC4981852; doi:10.1038/srep31576)
Supplement: Supplementary tables [file srep31576-s1.xls]

## Sheet: Table S1-1
Table S1-1. Acetylated sites and acetylated proteins identified in the seelding leaves of Bd21 from nano-LC-MS/MS
Protein	Fasta headers	Localization prob	PEP (Posteriori probability)	Modified sequence	Modification (K) Probabilities	Position	Mass error [ppm]	Peptide Score	Subcellular Location	biological_process	molecular_function	cellular_component	KO No.	Gene desc	Pathway desc	Interpro ID	Domain desc
17221951	">gi|17221951|gb|AAL36501.1| NADH dehydrogenase subunit F, partial (chloroplast) [Brachypodium distachyon];>gi|221272273|sp|B3TN96.1|NU5C_BRADI RecName: Full=NAD(P)H-quinone oxidoreductase subunit 5, chloroplastic; AltName: Full=NAD(P)H dehydrogenase subuni"	1	0.0253881	_K(ac)YIPITR_	K(1)YIPITR	378	2.7411	56.659	chloroplast	cellular process;phosphate-containing compound metabolic process;generation of precursor metabolites and energy;phosphorus metabolic process;oxidative phosphorylation;respiratory electron transport chain;phosphorylation;biological_process;cellular respiration;single-organism metabolic process;metabolic process;electron transport chain;cellular metabolic process;energy derivation by oxidation of o…	NADH dehydrogenase activity;molecular_function;oxidoreductase activity, acting on NAD(P)H, quinone or similar = compound as acceptor;oxidoreductase activity, acting on NAD(P)H;NADH dehydrogenase (quinone) activity;oxidoreductase activity;catalytic activity;NADH dehydrogenase (ubiquinone) activity;		K00341	nuoL:NADH-quinone oxidoreductase subunit L [EC:1.6.5.3];nuoL:NADH-quinone oxidoreductase subunit L [EC:1.6.5.3];	Metabolic pathways ;Oxidative phosphorylation ;	IPR003945;IPR018393;IPR002128;IPR001516;IPR001750;	"NADH-plastoquinone oxidoreductase, chain 5";"NADH-plastoquinone oxidoreductase, chain 5 subgroup";"NADH:ubiquinone/plastoquinone oxidoreductase, chloroplast chain 5, C-terminal";"Proton-conducting membrane transporter, N-terminal domain";"NADH:quinone oxidoreductase/Mrp antiporter, membrane subunit";
194033146	">gi|194033146|ref|YP_002000484.1| ATP synthase CF1 alpha subunit, partial (chloroplast) [Brachypodium distachyon];>gi|193075554|gb|ACF08637.1| ATPase alpha subunit, partial (chloroplast) [Brachypodium distachyon];>gi|721695190|ref|XP_010240517.1| PREDICTED"	0.99457	0.0360315	_DTKPQFK(ac)EIISSSK_	DTK(0.005)PQFK(0.995)EIISSSK	473	1.7606	60.541	cytosol	nitrogen compound metabolic process;purine nucleoside triphosphate biosynthetic process;purine ribonucleoside biosynthetic process;ribonucleoside triphosphate biosynthetic process;purine nucleoside triphosphate metabolic process;nucleoside triphosphate biosynthetic process;phosphate-containing compound metabolic process;purine ribonucleoside triphosphate biosynthetic process;nucleoside triphospha…	purine ribonucleotide binding;anion binding;ribonucleotide binding;small molecule binding;ion binding;ribonucleoside binding;purine ribonucleoside triphosphate binding;carbohydrate derivative binding;adenyl ribonucleotide binding;nucleoside phosphate binding;molecular_function;nucleotide binding;nucleoside binding;adenyl nucleotide binding;heterocyclic compound binding;binding;purine nucleoside b…	intracellular;proton-transporting ATP synthase complex;protein complex;membrane;macromolecular complex;cell part;cell;proton-transporting two-sector ATPase complex;intracellular part;cellular_component;membrane part;proton-transporting two-sector ATPase complex, catalytic domain;proton-transporting ATP synthase complex, catalytic core F(1);	K02111	ATPF1A:F-type H+-transporting ATPase subunit alpha [EC:3.6.3.14];ATPF1A:F-type H+-transporting ATPase subunit alpha [EC:3.6.3.14];ATPF1A:F-type H+-transporting ATPase subunit alpha [EC:3.6.3.14];	Metabolic pathways ;Oxidative phosphorylation ;Photosynthesis ;	IPR000194;IPR004100;IPR020003;IPR000793;IPR005294;IPR027417;IPR023366;	"ATPase, F1/V1/A1 complex, alpha/beta subunit, nucleotide-binding domain";"ATPase, F1 complex alpha/beta subunit, N-terminal domain";"ATPase, alpha/beta subunit, nucleotide-binding domain, active site";"ATPase, F1/V1/A1 complex, alpha/beta subunit, C-terminal";"ATPase, F1 complex, alpha subunit";P-loop containing nucleoside triphosphate hydrolase;ATP synthase subunit alpha-like domain;
194033146	">gi|194033146|ref|YP_002000484.1| ATP synthase CF1 alpha subunit, partial (chloroplast) [Brachypodium distachyon];>gi|193075554|gb|ACF08637.1| ATPase alpha subunit, partial (chloroplast) [Brachypodium distachyon];>gi|721695190|ref|XP_010240517.1| PREDICTED"	1	1.89e-45	_GYLDSLEIEQVNK(ac)FLGELR_	GYLDSLEIEQVNK(1)FLGELR	456	-0.13348	202.84	cytosol	nitrogen compound metabolic process;purine nucleoside triphosphate biosynthetic process;purine ribonucleoside biosynthetic process;ribonucleoside triphosphate biosynthetic process;purine nucleoside triphosphate metabolic process;nucleoside triphosphate biosynthetic process;phosphate-containing compound metabolic process;purine ribonucleoside triphosphate biosynthetic process;nucleoside triphospha…	purine ribonucleotide binding;anion binding;ribonucleotide binding;small molecule binding;ion binding;ribonucleoside binding;purine ribonucleoside triphosphate binding;carbohydrate derivative binding;adenyl ribonucleotide binding;nucleoside phosphate binding;molecular_function;nucleotide binding;nucleoside binding;adenyl nucleotide binding;heterocyclic compound binding;binding;purine nucleoside b…	intracellular;proton-transporting ATP synthase complex;protein complex;membrane;macromolecular complex;cell part;cell;proton-transporting two-sector ATPase complex;intracellular part;cellular_component;membrane part;proton-transporting two-sector ATPase complex, catalytic domain;proton-transporting ATP synthase complex, catalytic core F(1);	K02111	ATPF1A:F-type H+-transporting ATPase subunit alpha [EC:3.6.3.14];ATPF1A:F-type H+-transporting ATPase subunit alpha [EC:3.6.3.14];ATPF1A:F-type H+-transporting ATPase subunit alpha [EC:3.6.3.14];	Metabolic pathways ;Oxidative phosphorylation ;Photosynthesis ;	IPR000194;IPR004100;IPR020003;IPR000793;IPR005294;IPR027417;IPR023366;	"ATPase, F1/V1/A1 complex, alpha/beta subunit, nucleotide-binding domain";"ATPase, F1 complex alpha/beta subunit, N-terminal domain";"ATPase, alpha/beta subunit, nucleotide-binding domain, active site";"ATPase, F1/V1/A1 complex, alpha/beta subunit, C-terminal";"ATPase, F1 complex, alpha subunit";P-loop containing nucleoside triphosphate hydrolase;ATP synthase subunit alpha-like domain;
194033146	">gi|194033146|ref|YP_002000484.1| ATP synthase CF1 alpha subunit, partial (chloroplast) [Brachypodium distachyon];>gi|193075554|gb|ACF08637.1| ATPase alpha subunit, partial (chloroplast) [Brachypodium distachyon];>gi|721695190|ref|XP_010240517.1| PREDICTED"	1	1.43e-17	_HTLIIYDDLSK(ac)QAQAYR_	HTLIIYDDLSK(1)QAQAYR	266	-0.71221	139.49	cytosol	nitrogen compound metabolic process;purine nucleoside triphosphate biosynthetic process;purine ribonucleoside biosynthetic process;ribonucleoside triphosphate biosynthetic process;purine nucleoside triphosphate metabolic process;nucleoside triphosphate biosynthetic process;phosphate-containing compound metabolic process;purine ribonucleoside triphosphate biosynthetic process;nucleoside triphospha…	purine ribonucleotide binding;anion binding;ribonucleotide binding;small molecule binding;ion binding;ribonucleoside binding;purine ribonucleoside triphosphate binding;carbohydrate derivative binding;adenyl ribonucleotide binding;nucleoside phosphate binding;molecular_function;nucleotide binding;nucleoside binding;adenyl nucleotide binding;heterocyclic compound binding;binding;purine nucleoside b…	intracellular;proton-transporting ATP synthase complex;protein complex;membrane;macromolecular complex;cell part;cell;proton-transporting two-sector ATPase complex;intracellular part;cellular_component;membrane part;proton-transporting two-sector ATPase complex, catalytic domain;proton-transporting ATP synthase complex, catalytic core F(1);	K02111	ATPF1A:F-type H+-transporting ATPase subunit alpha [EC:3.6.3.14];ATPF1A:F-type H+-transporting ATPase subunit alpha [EC:3.6.3.14];ATPF1A:F-type H+-transporting ATPase subunit alpha [EC:3.6.3.14];	Metabolic pathways ;Oxidative phosphorylation ;Photosynthesis ;	IPR000194;IPR004100;IPR020003;IPR000793;IPR005294;IPR027417;IPR023366;	"ATPase, F1/V1/A1 complex, alpha/beta subunit, nucleotide-binding domain";"ATPase, F1 complex alpha/beta subunit, N-terminal domain";"ATPase, alpha/beta subunit, nucleotide-binding domain, active site";"ATPase, F1/V1/A1 complex, alpha/beta subunit, C-terminal";"ATPase, F1 complex, alpha subunit";P-loop containing nucleoside triphosphate hydrolase;ATP synthase subunit alpha-like domain;
194033146	">gi|194033146|ref|YP_002000484.1| ATP synthase CF1 alpha subunit, partial (chloroplast) [Brachypodium distachyon];>gi|193075554|gb|ACF08637.1| ATPase alpha subunit, partial (chloroplast) [Brachypodium distachyon];>gi|721695190|ref|XP_010240517.1| PREDICTED"	1	8.54e-39	_TFTEQAEILLK(ac)EAIQEQLER_	TFTEQAEILLK(1)EAIQEQLER	491	-0.44302	179.07	cytosol	nitrogen compound metabolic process;purine nucleoside triphosphate biosynthetic process;purine ribonucleoside biosynthetic process;ribonucleoside triphosphate biosynthetic process;purine nucleoside triphosphate metabolic process;nucleoside triphosphate biosynthetic process;phosphate-containing compound metabolic process;purine ribonucleoside triphosphate biosynthetic process;nucleoside triphospha…	purine ribonucleotide binding;anion binding;ribonucleotide binding;small molecule binding;ion binding;ribonucleoside binding;purine ribonucleoside triphosphate binding;carbohydrate derivative binding;adenyl ribonucleotide binding;nucleoside phosphate binding;molecular_function;nucleotide binding;nucleoside binding;adenyl nucleotide binding;heterocyclic compound binding;binding;purine nucleoside b…	intracellular;proton-transporting ATP synthase complex;protein complex;membrane;macromolecular complex;cell part;cell;proton-transporting two-sector ATPase complex;intracellular part;cellular_component;membrane part;proton-transporting two-sector ATPase complex, catalytic domain;proton-transporting ATP synthase complex, catalytic core F(1);	K02111	ATPF1A:F-type H+-transporting ATPase subunit alpha [EC:3.6.3.14];ATPF1A:F-type H+-transporting ATPase subunit alpha [EC:3.6.3.14];ATPF1A:F-type H+-transporting ATPase subunit alpha [EC:3.6.3.14];	Metabolic pathways ;Oxidative phosphorylation ;Photosynthesis ;	IPR000194;IPR004100;IPR020003;IPR000793;IPR005294;IPR027417;IPR023366;	"ATPase, F1/V1/A1 complex, alpha/beta subunit, nucleotide-binding domain";"ATPase, F1 complex alpha/beta subunit, N-terminal domain";"ATPase, alpha/beta subunit, nucleotide-binding domain, active site";"ATPase, F1/V1/A1 complex, alpha/beta subunit, C-terminal";"ATPase, F1 complex, alpha subunit";P-loop containing nucleoside triphosphate hydrolase;ATP synthase subunit alpha-like domain;
194033146	">gi|194033146|ref|YP_002000484.1| ATP synthase CF1 alpha subunit, partial (chloroplast) [Brachypodium distachyon];>gi|193075554|gb|ACF08637.1| ATPase alpha subunit, partial (chloroplast) [Brachypodium distachyon]"	1	0.00486225	_VDEIHK(ac)ILR_	VDEIHK(1)ILR	11	1.9667	87.806	cytosol	nitrogen compound metabolic process;purine nucleoside triphosphate biosynthetic process;purine ribonucleoside biosynthetic process;ribonucleoside triphosphate biosynthetic process;purine nucleoside triphosphate metabolic process;nucleoside triphosphate biosynthetic process;phosphate-containing compound metabolic process;purine ribonucleoside triphosphate biosynthetic process;nucleoside triphospha…	purine ribonucleotide binding;anion binding;ribonucleotide binding;small molecule binding;ion binding;ribonucleoside binding;purine ribonucleoside triphosphate binding;carbohydrate derivative binding;adenyl ribonucleotide binding;nucleoside phosphate binding;molecular_function;nucleotide binding;nucleoside binding;adenyl nucleotide binding;heterocyclic compound binding;binding;purine nucleoside b…	intracellular;proton-transporting ATP synthase complex;protein complex;membrane;macromolecular complex;cell part;cell;proton-transporting two-sector ATPase complex;intracellular part;cellular_component;membrane part;proton-transporting two-sector ATPase complex, catalytic domain;proton-transporting ATP synthase complex, catalytic core F(1);	K02111	ATPF1A:F-type H+-transporting ATPase subunit alpha [EC:3.6.3.14];ATPF1A:F-type H+-transporting ATPase subunit alpha [EC:3.6.3.14];ATPF1A:F-type H+-transporting ATPase subunit alpha [EC:3.6.3.14];	Metabolic pathways ;Oxidative phosphorylation ;Photosynthesis ;	IPR000194;IPR004100;IPR020003;IPR000793;IPR005294;IPR027417;IPR023366;	"ATPase, F1/V1/A1 complex, alpha/beta subunit, nucleotide-binding domain";"ATPase, F1 complex alpha/beta subunit, N-terminal domain";"ATPase, alpha/beta subunit, nucleotide-binding domain, active site";"ATPase, F1/V1/A1 complex, alpha/beta subunit, C-terminal";"ATPase, F1 complex, alpha subunit";P-loop containing nucleoside triphosphate hydrolase;ATP synthase subunit alpha-like domain;
194033148	>gi|194033148|ref|YP_002000486.1| PSI p700 apoprotein A2 (chloroplast) [Brachypodium distachyon];>gi|193075556|gb|ACF08639.1| PSI p700 apoprotein A2 (chloroplast) [Brachypodium distachyon]	1	3.44e-05	_TNFGIGHSIK(ac)DLLEAHTPPGGR_	TNFGIGHSIK(1)DLLEAHTPPGGR	302	-1.7989	81.696	plasma membrane	biological_process;cellular process;metabolic process;cellular metabolic process;photosynthesis;		intracellular;protein complex;thylakoid part;membrane;photosystem;macromolecular complex;cell part;cell;photosynthetic membrane;thylakoid;intracellular part;membrane part;cellular_component;photosystem I;intrinsic to membrane;integral to membrane;	K02690	psaB:photosystem I P700 chlorophyll a apoprotein A2;psaB:photosystem I P700 chlorophyll a apoprotein A2;	Metabolic pathways ;Photosynthesis ;	IPR020586;IPR006244;IPR001280;	"Photosystem I PsaA/PsaB, conserved site";Photosystem I PsaB;Photosystem I PsaA/PsaB;
194033148	>gi|194033148|ref|YP_002000486.1| PSI p700 apoprotein A2 (chloroplast) [Brachypodium distachyon];>gi|193075556|gb|ACF08639.1| PSI p700 apoprotein A2 (chloroplast) [Brachypodium distachyon]	1	1.78e-11	_WKPSLSWFK(ac)NAESR_	WKPSLSWFK(1)NAESR	169	-3.3908	147.7	plasma membrane	biological_process;cellular process;metabolic process;cellular metabolic process;photosynthesis;		intracellular;protein complex;thylakoid part;membrane;photosystem;macromolecular complex;cell part;cell;photosynthetic membrane;thylakoid;intracellular part;membrane part;cellular_component;photosystem I;intrinsic to membrane;integral to membrane;	K02690	psaB:photosystem I P700 chlorophyll a apoprotein A2;psaB:photosystem I P700 chlorophyll a apoprotein A2;	Metabolic pathways ;Photosynthesis ;	IPR020586;IPR006244;IPR001280;	"Photosystem I PsaA/PsaB, conserved site";Photosystem I PsaB;Photosystem I PsaA/PsaB;
194033149	>gi|194033149|ref|YP_002000487.1| photosystem I P700 chlorophyll a apoprotein A1 (chloroplast) [Brachypodium distachyon];>gi|193075557|gb|ACF08640.1| PsaA (chloroplast) [Brachypodium distachyon]	1	2.72e-10	_DILEAHK(ac)GPFTGQGHK_	DILEAHK(1)GPFTGQGHK	327	-0.66074	107.82	plasma membrane	biological_process;cellular process;metabolic process;cellular metabolic process;photosynthesis;	molecular_function;binding;cation binding;ion binding;metal ion binding;	intracellular;protein complex;thylakoid part;membrane;photosystem;macromolecular complex;cell part;cell;photosynthetic membrane;thylakoid;intracellular part;membrane part;cellular_component;photosystem I;intrinsic to membrane;integral to membrane;	K02689	psaA:photosystem I P700 chlorophyll a apoprotein A1;psaA:photosystem I P700 chlorophyll a apoprotein A1;	Metabolic pathways ;Photosynthesis ;	IPR001280;IPR020586;IPR006243;	Photosystem I PsaA/PsaB;"Photosystem I PsaA/PsaB, conserved site";Photosystem I PsaA;
194033149	>gi|194033149|ref|YP_002000487.1| photosystem I P700 chlorophyll a apoprotein A1 (chloroplast) [Brachypodium distachyon];>gi|193075557|gb|ACF08640.1| PsaA (chloroplast) [Brachypodium distachyon]	1	0.0107058	_IIVDRDPVK(ac)TSFEEWAR_	IIVDRDPVK(1)TSFEEWAR	20	2.7984	79.393	plasma membrane	biological_process;cellular process;metabolic process;cellular metabolic process;photosynthesis;	molecular_function;binding;cation binding;ion binding;metal ion binding;	intracellular;protein complex;thylakoid part;membrane;photosystem;macromolecular complex;cell part;cell;photosynthetic membrane;thylakoid;intracellular part;membrane part;cellular_component;photosystem I;intrinsic to membrane;integral to membrane;	K02689	psaA:photosystem I P700 chlorophyll a apoprotein A1;psaA:photosystem I P700 chlorophyll a apoprotein A1;	Metabolic pathways ;Photosynthesis ;	IPR001280;IPR020586;IPR006243;	Photosystem I PsaA/PsaB;"Photosystem I PsaA/PsaB, conserved site";Photosystem I PsaA;
194033149	>gi|194033149|ref|YP_002000487.1| photosystem I P700 chlorophyll a apoprotein A1 (chloroplast) [Brachypodium distachyon];>gi|193075557|gb|ACF08640.1| PsaA (chloroplast) [Brachypodium distachyon]	1	6.14e-18	_TNWGIGHGLK(ac)DILEAHK_	TNWGIGHGLK(1)DILEAHK	320	-0.82368	143.57	plasma membrane	biological_process;cellular process;metabolic process;cellular metabolic process;photosynthesis;	molecular_function;binding;cation binding;ion binding;metal ion binding;	intracellular;protein complex;thylakoid part;membrane;photosystem;macromolecular complex;cell part;cell;photosynthetic membrane;thylakoid;intracellular part;membrane part;cellular_component;photosystem I;intrinsic to membrane;integral to membrane;	K02689	psaA:photosystem I P700 chlorophyll a apoprotein A1;psaA:photosystem I P700 chlorophyll a apoprotein A1;	Metabolic pathways ;Photosynthesis ;	IPR001280;IPR020586;IPR006243;	Photosystem I PsaA/PsaB;"Photosystem I PsaA/PsaB, conserved site";Photosystem I PsaA;
194033155	>gi|194033155|ref|YP_002000493.1| ATP synthase CF1 epsilon subunit (chloroplast) [Brachypodium distachyon];>gi|193075563|gb|ACF08646.1| ATPase epsilon subunit (chloroplast) [Brachypodium distachyon]	1	0.000597102	_ELVEAK(ac)LALR_	ELVEAK(1)LALR	117	1.037	107.79	cytosol,nuclear	nitrogen compound metabolic process;purine nucleoside triphosphate biosynthetic process;purine ribonucleoside biosynthetic process;ribonucleoside triphosphate biosynthetic process;purine nucleoside triphosphate metabolic process;nucleoside triphosphate biosynthetic process;phosphate-containing compound metabolic process;purine ribonucleoside triphosphate biosynthetic process;nucleoside triphospha…	transporter activity;hydrolase activity, acting on acid anhydrides;ATPase activity, coupled;ion transmembrane transporter activity;hydrogen ion transmembrane transporter activity;monovalent inorganic cation transmembrane transporter activity;cation transmembrane transporter activity;ATPase activity, coupled to transmembrane movement of substances;ATPase activity, coupled to transmembrane movement…	intracellular;proton-transporting ATP synthase complex;protein complex;membrane;macromolecular complex;cell part;cell;proton-transporting two-sector ATPase complex;intracellular part;cellular_component;membrane part;proton-transporting two-sector ATPase complex, catalytic domain;proton-transporting ATP synthase complex, catalytic core F(1);	K02114	ATPF1E:F-type H+-transporting ATPase subunit epsilon;ATPF1E:F-type H+-transporting ATPase subunit epsilon;ATPF1E:F-type H+-transporting ATPase subunit epsilon;	Metabolic pathways ;Oxidative phosphorylation ;Photosynthesis ;	IPR020546;IPR020547;IPR001469;	"ATPase, F1 complex, delta/epsilon subunit, N-terminal";"ATPase, F1 complex, delta/epsilon subunit, C-terminal domain";"ATPase, F1 complex, delta/epsilon subunit";
194033156	>gi|194033156|ref|YP_002000494.1| ATP synthase CF1 beta subunit (chloroplast) [Brachypodium distachyon];>gi|193075564|gb|ACF08647.1| ATPase beta subunit (chloroplast) [Brachypodium distachyon]	1	7.04e-22	_DVNK(ac)QDVLLFIDNIFR_	DVNK(1)QDVLLFIDNIFR	265	0.33857	133.94	chloroplast	energy coupled proton transmembrane transport, against = electrochemical gradient;single-organism transport;cellular process;single-organism process;single-organism cellular process;transmembrane transport;establishment of localization;monovalent inorganic cation transport;biological_process;ion transmembrane transport;hydrogen transport;transport;cation transport;proton transport;localization;io…	molecular_function;transporter activity;hydrolase activity, acting on acid anhydrides;hydrolase activity;transmembrane transporter activity;catalytic activity;hydrolase activity, acting on acid anhydrides, catalyzing = transmembrane movement of substances;purine ribonucleotide binding;anion binding;ribonucleotide binding;small molecule binding;ion binding;ribonucleoside binding;purine ribonucleos…	protein complex;membrane;macromolecular complex;proton-transporting two-sector ATPase complex;cellular_component;membrane part;proton-transporting two-sector ATPase complex, catalytic domain;	K02112	ATPF1B:F-type H+-transporting ATPase subunit beta [EC:3.6.3.14];ATPF1B:F-type H+-transporting ATPase subunit beta [EC:3.6.3.14];ATPF1B:F-type H+-transporting ATPase subunit beta [EC:3.6.3.14];	Metabolic pathways ;Oxidative phosphorylation ;Photosynthesis ;	IPR020003;IPR003593;IPR000194;IPR004100;IPR005722;IPR000793;IPR027417;IPR024034;	"ATPase, alpha/beta subunit, nucleotide-binding domain, active site";AAA+ ATPase domain;"ATPase, F1/V1/A1 complex, alpha/beta subunit, nucleotide-binding domain";"ATPase, F1 complex alpha/beta subunit, N-terminal domain";"ATPase, F1 complex, beta subunit";"ATPase, F1/V1/A1 complex, alpha/beta subunit, C-terminal";P-loop containing nucleoside triphosphate hydrolase;"ATPase, F1 complex beta subunit…
194033156	>gi|194033156|ref|YP_002000494.1| ATP synthase CF1 beta subunit (chloroplast) [Brachypodium distachyon];>gi|193075564|gb|ACF08647.1| ATPase beta subunit (chloroplast) [Brachypodium distachyon]	1	7.03e-05	_ESGVINEK(ac)NIEESK_	ESGVINEK(1)NIEESK	225	-0.3666	88.768	chloroplast	energy coupled proton transmembrane transport, against = electrochemical gradient;single-organism transport;cellular process;single-organism process;single-organism cellular process;transmembrane transport;establishment of localization;monovalent inorganic cation transport;biological_process;ion transmembrane transport;hydrogen transport;transport;cation transport;proton transport;localization;io…	molecular_function;transporter activity;hydrolase activity, acting on acid anhydrides;hydrolase activity;transmembrane transporter activity;catalytic activity;hydrolase activity, acting on acid anhydrides, catalyzing = transmembrane movement of substances;purine ribonucleotide binding;anion binding;ribonucleotide binding;small molecule binding;ion binding;ribonucleoside binding;purine ribonucleos…	protein complex;membrane;macromolecular complex;proton-transporting two-sector ATPase complex;cellular_component;membrane part;proton-transporting two-sector ATPase complex, catalytic domain;	K02112	ATPF1B:F-type H+-transporting ATPase subunit beta [EC:3.6.3.14];ATPF1B:F-type H+-transporting ATPase subunit beta [EC:3.6.3.14];ATPF1B:F-type H+-transporting ATPase subunit beta [EC:3.6.3.14];	Metabolic pathways ;Oxidative phosphorylation ;Photosynthesis ;	IPR020003;IPR003593;IPR000194;IPR004100;IPR005722;IPR000793;IPR027417;IPR024034;	"ATPase, alpha/beta subunit, nucleotide-binding domain, active site";AAA+ ATPase domain;"ATPase, F1/V1/A1 complex, alpha/beta subunit, nucleotide-binding domain";"ATPase, F1 complex alpha/beta subunit, N-terminal domain";"ATPase, F1 complex, beta subunit";"ATPase, F1/V1/A1 complex, alpha/beta subunit, C-terminal";P-loop containing nucleoside triphosphate hydrolase;"ATPase, F1 complex beta subunit…
194033156	>gi|194033156|ref|YP_002000494.1| ATP synthase CF1 beta subunit (chloroplast) [Brachypodium distachyon];>gi|193075564|gb|ACF08647.1| ATPase beta subunit (chloroplast) [Brachypodium distachyon];>gi|357135971|ref|XP_003569580.1| PREDICTED: ATP synthase subun	1	4.36e-10	_GGK(ac)IGLFGGAGVGK_	GGK(1)IGLFGGAGVGK	167	-2.3587	134.68	chloroplast	energy coupled proton transmembrane transport, against = electrochemical gradient;single-organism transport;cellular process;single-organism process;single-organism cellular process;transmembrane transport;establishment of localization;monovalent inorganic cation transport;biological_process;ion transmembrane transport;hydrogen transport;transport;cation transport;proton transport;localization;io…	molecular_function;transporter activity;hydrolase activity, acting on acid anhydrides;hydrolase activity;transmembrane transporter activity;catalytic activity;hydrolase activity, acting on acid anhydrides, catalyzing = transmembrane movement of substances;purine ribonucleotide binding;anion binding;ribonucleotide binding;small molecule binding;ion binding;ribonucleoside binding;purine ribonucleos…	protein complex;membrane;macromolecular complex;proton-transporting two-sector ATPase complex;cellular_component;membrane part;proton-transporting two-sector ATPase complex, catalytic domain;	K02112	ATPF1B:F-type H+-transporting ATPase subunit beta [EC:3.6.3.14];ATPF1B:F-type H+-transporting ATPase subunit beta [EC:3.6.3.14];ATPF1B:F-type H+-transporting ATPase subunit beta [EC:3.6.3.14];	Metabolic pathways ;Oxidative phosphorylation ;Photosynthesis ;	IPR020003;IPR003593;IPR000194;IPR004100;IPR005722;IPR000793;IPR027417;IPR024034;	"ATPase, alpha/beta subunit, nucleotide-binding domain, active site";AAA+ ATPase domain;"ATPase, F1/V1/A1 complex, alpha/beta subunit, nucleotide-binding domain";"ATPase, F1 complex alpha/beta subunit, N-terminal domain";"ATPase, F1 complex, beta subunit";"ATPase, F1/V1/A1 complex, alpha/beta subunit, C-terminal";P-loop containing nucleoside triphosphate hydrolase;"ATPase, F1 complex beta subunit…
194033156	>gi|194033156|ref|YP_002000494.1| ATP synthase CF1 beta subunit (chloroplast) [Brachypodium distachyon];>gi|193075564|gb|ACF08647.1| ATPase beta subunit (chloroplast) [Brachypodium distachyon]	1	1.68e-21	_TNPTTSRPGVSPIEEK(ac)STGR_	TNPTTSRPGVSPIEEK(1)STGR	18	1.1953	159.14	chloroplast	energy coupled proton transmembrane transport, against = electrochemical gradient;single-organism transport;cellular process;single-organism process;single-organism cellular process;transmembrane transport;establishment of localization;monovalent inorganic cation transport;biological_process;ion transmembrane transport;hydrogen transport;transport;cation transport;proton transport;localization;io…	molecular_function;transporter activity;hydrolase activity, acting on acid anhydrides;hydrolase activity;transmembrane transporter activity;catalytic activity;hydrolase activity, acting on acid anhydrides, catalyzing = transmembrane movement of substances;purine ribonucleotide binding;anion binding;ribonucleotide binding;small molecule binding;ion binding;ribonucleoside binding;purine ribonucleos…	protein complex;membrane;macromolecular complex;proton-transporting two-sector ATPase complex;cellular_component;membrane part;proton-transporting two-sector ATPase complex, catalytic domain;	K02112	ATPF1B:F-type H+-transporting ATPase subunit beta [EC:3.6.3.14];ATPF1B:F-type H+-transporting ATPase subunit beta [EC:3.6.3.14];ATPF1B:F-type H+-transporting ATPase subunit beta [EC:3.6.3.14];	Metabolic pathways ;Oxidative phosphorylation ;Photosynthesis ;	IPR020003;IPR003593;IPR000194;IPR004100;IPR005722;IPR000793;IPR027417;IPR024034;	"ATPase, alpha/beta subunit, nucleotide-binding domain, active site";AAA+ ATPase domain;"ATPase, F1/V1/A1 complex, alpha/beta subunit, nucleotide-binding domain";"ATPase, F1 complex alpha/beta subunit, N-terminal domain";"ATPase, F1 complex, beta subunit";"ATPase, F1/V1/A1 complex, alpha/beta subunit, C-terminal";P-loop containing nucleoside triphosphate hydrolase;"ATPase, F1 complex beta subunit…
194033161	>gi|194033161|ref|YP_002000499.1| cytochrome f (chloroplast) [Brachypodium distachyon];>gi|193075569|gb|ACF08652.1| cytochrome f (chloroplast) [Brachypodium distachyon]	1	1.12e-18	_DAHFLK(ac)YPIYVGGNR_	DAHFLK(1)YPIYVGGNR	180	1.149	164.88	nuclear	biological_process;cellular process;metabolic process;cellular metabolic process;photosynthesis;	molecular_function;binding;cation binding;ion binding;transition metal ion binding;metal ion binding;iron ion binding;electron carrier activity;heterocyclic compound binding;organic cyclic compound binding;tetrapyrrole binding;heme binding;	photosynthetic membrane;cell;thylakoid membrane;intrinsic to membrane;cellular_component;intracellular;membrane;thylakoid part;cell part;thylakoid;intracellular part;membrane part;integral to membrane;integral to thylakoid membrane;	K02634	petA:apocytochrome f;petA:apocytochrome f;	Metabolic pathways ;Photosynthesis ;	IPR011054;IPR002325;IPR024094;IPR024058;	Rudiment single hybrid motif;Cytochrome f;Cytochrome f large domain;Cytochrome f transmembrane anchor;
194033161	>gi|194033161|ref|YP_002000499.1| cytochrome f (chloroplast) [Brachypodium distachyon];>gi|193075569|gb|ACF08652.1| cytochrome f (chloroplast) [Brachypodium distachyon]	1	3.17e-24	_EK(ac)GGYEISIVDASDGR_	EK(1)GGYEISIVDASDGR	222	-0.90741	171.25	nuclear	biological_process;cellular process;metabolic process;cellular metabolic process;photosynthesis;	molecular_function;binding;cation binding;ion binding;transition metal ion binding;metal ion binding;iron ion binding;electron carrier activity;heterocyclic compound binding;organic cyclic compound binding;tetrapyrrole binding;heme binding;	photosynthetic membrane;cell;thylakoid membrane;intrinsic to membrane;cellular_component;intracellular;membrane;thylakoid part;cell part;thylakoid;intracellular part;membrane part;integral to membrane;integral to thylakoid membrane;	K02634	petA:apocytochrome f;petA:apocytochrome f;	Metabolic pathways ;Photosynthesis ;	IPR011054;IPR002325;IPR024094;IPR024058;	Rudiment single hybrid motif;Cytochrome f;Cytochrome f large domain;Cytochrome f transmembrane anchor;
194033161	>gi|194033161|ref|YP_002000499.1| cytochrome f (chloroplast) [Brachypodium distachyon];>gi|193075569|gb|ACF08652.1| cytochrome f (chloroplast) [Brachypodium distachyon]	1	4.23e-10	_K(ac)YSEIVFPILSPDPATK_	K(1)YSEIVFPILSPDPATK	157	1.2237	102.89	nuclear	biological_process;cellular process;metabolic process;cellular metabolic process;photosynthesis;	molecular_function;binding;cation binding;ion binding;transition metal ion binding;metal ion binding;iron ion binding;electron carrier activity;heterocyclic compound binding;organic cyclic compound binding;tetrapyrrole binding;heme binding;	photosynthetic membrane;cell;thylakoid membrane;intrinsic to membrane;cellular_component;intracellular;membrane;thylakoid part;cell part;thylakoid;intracellular part;membrane part;integral to membrane;integral to thylakoid membrane;	K02634	petA:apocytochrome f;petA:apocytochrome f;	Metabolic pathways ;Photosynthesis ;	IPR011054;IPR002325;IPR024094;IPR024058;	Rudiment single hybrid motif;Cytochrome f;Cytochrome f large domain;Cytochrome f transmembrane anchor;
194033169	>gi|194033169|ref|YP_002000507.1| ribosomal protein S18 (chloroplast) [Brachypodium distachyon];>gi|193075577|gb|ACF08660.1| ribosomal protein S18 (chloroplast) [Brachypodium distachyon]	1	0.00476577	_FISEQGK(ac)ILSR_	FISEQGK(1)ILSR	72	-1.1669	78.287	chloroplast	gene expression;organic substance biosynthetic process;biosynthetic process;macromolecule biosynthetic process;cellular macromolecule metabolic process;cellular process;biological_process;cellular macromolecule biosynthetic process;metabolic process;organic substance metabolic process;cellular biosynthetic process;cellular protein metabolic process;macromolecule metabolic process;cellular metabol…	molecular_function;structural molecule activity;structural constituent of ribosome;	cell part;cell;cellular_component;intracellular;cytoplasmic part;cytoplasm;intracellular non-membrane-bounded organelle;organelle;macromolecular complex;non-membrane-bounded organelle;ribonucleoprotein complex;intracellular organelle;intracellular part;ribosome;	K02963	RP-S18:small subunit ribosomal protein S18;	Ribosome ;	IPR001648;IPR018275;	Ribosomal protein S18;"Ribosomal protein S18, conserved site";
194033175	>gi|194033175|ref|YP_002000514.1| photosystem II protein H (chloroplast) [Brachypodium distachyon];>gi|193075583|gb|ACF08666.1| PSII 10kDa phosphoprotein (chloroplast) [Brachypodium distachyon]	1	0.0129363	_TGAGSLLK(ac)PLNSEYGK_	TGAGSLLK(1)PLNSEYGK	24	-0.70691	64.476	nuclear	biological_process;cellular process;metabolic process;cellular metabolic process;photosynthesis;regulation of gene expression;gene expression;biological regulation;regulation of metabolic process;regulation of biological quality;regulation of macromolecule metabolic process;posttranscriptional regulation of gene expression;regulation of protein stability;regulation of biological process;organic s…	molecular_function;anion binding;binding;ion binding;phosphate ion binding;	intracellular;protein complex;thylakoid part;membrane;photosystem;macromolecular complex;cell part;cell;photosynthetic membrane;thylakoid;intracellular part;membrane part;cellular_component;photosystem II;	K02709	psbH:photosystem II PsbH protein;psbH:photosystem II PsbH protein;	Metabolic pathways ;Photosynthesis ;	IPR001056;	"Photosystem II PsbH, phosphoprotein";
194033185	>gi|194033185|ref|YP_002000524.1| ribosomal protein S3 (chloroplast) [Brachypodium distachyon];>gi|193075593|gb|ACF08676.1| ribosomal protein S3 (chloroplast) [Brachypodium distachyon]	1	0.0128227	_NYIQK(ac)NR_	NYIQK(1)NR	49	0.37383	71.342	nuclear	gene expression;organic substance biosynthetic process;biosynthetic process;macromolecule biosynthetic process;cellular macromolecule metabolic process;cellular process;biological_process;cellular macromolecule biosynthetic process;metabolic process;organic substance metabolic process;cellular biosynthetic process;cellular protein metabolic process;macromolecule metabolic process;cellular metabol…	molecular_function;binding;heterocyclic compound binding;organic cyclic compound binding;nucleic acid binding;RNA binding;structural molecule activity;structural constituent of ribosome;	cell;cellular_component;intracellular;cytoplasmic part;cytoplasm;intracellular non-membrane-bounded organelle;organelle;macromolecular complex;non-membrane-bounded organelle;ribonucleoprotein complex;cell part;intracellular organelle;intracellular part;ribosome;ribosomal subunit;intracellular organelle part;organelle part;small ribosomal subunit;	K02982	RP-S3:small subunit ribosomal protein S3;	Ribosome ;	IPR018280;IPR009019;IPR001351;IPR015946;IPR005704;	"Ribosomal protein S3, conserved site";"K homology domain, prokaryotic type";"Ribosomal protein S3, C-terminal";"K homology domain-like, alpha/beta";"Ribosomal protein S3, bacterial";
194033197	>gi|194033197|ref|YP_002000536.1| photosystem I subunit VII (chloroplast) [Brachypodium distachyon];>gi|193075605|gb|ACF08688.1| PSI 9kDa protein (chloroplast) [Brachypodium distachyon]	1	0.00175198	_TEDCVGCK(ac)R_	TEDCVGCK(1)R	52	-1.072	91.265	chloroplast	photosynthetic electron transport chain;biological_process;photosynthesis;single-organism metabolic process;cellular process;metabolic process;generation of precursor metabolites and energy;photosynthesis, light reaction;electron transport chain;cellular metabolic process;oxidation-reduction process;photosynthetic electron transport in photosystem I;	molecular_function;electron carrier activity;iron-sulfur cluster binding;binding;metal cluster binding;4 iron, 4 sulfur cluster binding;	intracellular;protein complex;thylakoid part;membrane;photosystem;macromolecular complex;cell part;cell;photosynthetic membrane;thylakoid;intracellular part;membrane part;cellular_component;photosystem I;thylakoid membrane;	K02691	psaC:photosystem I subunit VII;psaC:photosystem I subunit VII;	Metabolic pathways ;Photosynthesis ;	IPR017491;IPR017896;IPR017900;	Photosystem I protein PsaC;"4Fe-4S ferredoxin-type, iron-sulphur binding domain";"4Fe-4S ferredoxin, iron-sulphur binding, conserved site";
194033206	>gi|194033206|ref|YP_002000545.1| ribosomal protein L23 (chloroplast) [Brachypodium distachyon];>gi|194033189|ref|YP_002000528.1| ribosomal protein L23 (chloroplast) [Brachypodium distachyon];>gi|193075614|gb|ACF08697.1| ribosomal protein L23 (chloroplast)	1	0.0132164	_YAVFTEK(ac)SLR_	YAVFTEK(1)SLR	12	-1.0389	69.721	cytosol	gene expression;organic substance biosynthetic process;biosynthetic process;macromolecule biosynthetic process;cellular macromolecule metabolic process;cellular process;biological_process;cellular macromolecule biosynthetic process;metabolic process;organic substance metabolic process;cellular biosynthetic process;cellular protein metabolic process;macromolecule metabolic process;cellular metabol…	nucleoside phosphate binding;molecular_function;binding;heterocyclic compound binding;small molecule binding;organic cyclic compound binding;nucleotide binding;structural molecule activity;structural constituent of ribosome;	cell part;cell;cellular_component;intracellular;cytoplasmic part;cytoplasm;intracellular non-membrane-bounded organelle;organelle;macromolecular complex;non-membrane-bounded organelle;ribonucleoprotein complex;intracellular organelle;intracellular part;ribosome;	K02892	RP-L23:large subunit ribosomal protein L23;	Ribosome ;	IPR012678;IPR012677;IPR013025;IPR001014;	Ribosomal protein L23/L15e core domain;Nucleotide-binding alpha-beta plait domain;Ribosomal protein L25/L23;"Ribosomal protein L23/L25, conserved site";
194033207	>gi|194033207|ref|YP_002000546.1| ribosomal protein L2 (chloroplast) [Brachypodium distachyon];>gi|194033188|ref|YP_002000527.1| ribosomal protein L2 (chloroplast) [Brachypodium distachyon];>gi|193075615|gb|ACF08698.1| ribosomal protein L2 (chloroplast) [B	1	1.07e-08	_AAGAVAK(ac)LIAK_	AAGAVAK(1)LIAK	161	0.10217	156.48	cytosol	gene expression;organic substance biosynthetic process;biosynthetic process;macromolecule biosynthetic process;cellular macromolecule metabolic process;cellular process;biological_process;cellular macromolecule biosynthetic process;metabolic process;organic substance metabolic process;cellular biosynthetic process;cellular protein metabolic process;macromolecule metabolic process;cellular metabol…	molecular_function;structural molecule activity;structural constituent of ribosome;binding;heterocyclic compound binding;organic cyclic compound binding;nucleic acid binding;RNA binding;catalytic activity;transferase activity;	cell;cellular_component;intracellular;cytoplasmic part;cytoplasm;intracellular non-membrane-bounded organelle;organelle;macromolecular complex;non-membrane-bounded organelle;ribonucleoprotein complex;cell part;intracellular organelle;intracellular part;ribosome;ribosomal subunit;intracellular organelle part;organelle part;large ribosomal subunit;	K02886	RP-L2:large subunit ribosomal protein L2;	Ribosome ;	IPR022671;IPR022666;IPR022669;IPR012340;IPR005880;IPR008991;IPR014726;IPR014722;	"Ribosomal protein L2, conserved site";"Ribosomal Proteins L2, RNA binding domain";"Ribosomal protein L2, C-terminal";"Nucleic acid-binding, OB-fold";"Ribosomal protein L2, bacterial/organellar-type";Translation protein SH3-like domain;"Ribosomal protein L2, domain 3";Ribosomal protein L2 domain 2;
194033207	>gi|194033207|ref|YP_002000546.1| ribosomal protein L2 (chloroplast) [Brachypodium distachyon];>gi|194033188|ref|YP_002000527.1| ribosomal protein L2 (chloroplast) [Brachypodium distachyon];>gi|193075615|gb|ACF08698.1| ribosomal protein L2 (chloroplast) [B	1	0.0104229	_K(ac)YSDSFILR_	K(1)YSDSFILR	262	-0.081182	67.207	cytosol	gene expression;organic substance biosynthetic process;biosynthetic process;macromolecule biosynthetic process;cellular macromolecule metabolic process;cellular process;biological_process;cellular macromolecule biosynthetic process;metabolic process;organic substance metabolic process;cellular biosynthetic process;cellular protein metabolic process;macromolecule metabolic process;cellular metabol…	molecular_function;structural molecule activity;structural constituent of ribosome;binding;heterocyclic compound binding;organic cyclic compound binding;nucleic acid binding;RNA binding;catalytic activity;transferase activity;	cell;cellular_component;intracellular;cytoplasmic part;cytoplasm;intracellular non-membrane-bounded organelle;organelle;macromolecular complex;non-membrane-bounded organelle;ribonucleoprotein complex;cell part;intracellular organelle;intracellular part;ribosome;ribosomal subunit;intracellular organelle part;organelle part;large ribosomal subunit;	K02886	RP-L2:large subunit ribosomal protein L2;	Ribosome ;	IPR022671;IPR022666;IPR022669;IPR012340;IPR005880;IPR008991;IPR014726;IPR014722;	"Ribosomal protein L2, conserved site";"Ribosomal Proteins L2, RNA binding domain";"Ribosomal protein L2, C-terminal";"Nucleic acid-binding, OB-fold";"Ribosomal protein L2, bacterial/organellar-type";Translation protein SH3-like domain;"Ribosomal protein L2, domain 3";Ribosomal protein L2 domain 2;
215274733	">gi|215274733|sp|B3TN89.1|RK22_BRADI RecName: Full=50S ribosomal protein L22, chloroplastic;>gi|194033186|ref|YP_002000525.1| ribosomal protein L22 (chloroplast) [Brachypodium distachyon];>gi|193075594|gb|ACF08677.1| ribosomal protein L22 (chloroplast) [Br"	1	0.0408495	_DFDK(ac)ANLFITK_	DFDK(1)ANLFITK	101	-0.61683	46.88	cytosol	gene expression;organic substance biosynthetic process;biosynthetic process;macromolecule biosynthetic process;cellular macromolecule metabolic process;cellular process;biological_process;cellular macromolecule biosynthetic process;metabolic process;organic substance metabolic process;cellular biosynthetic process;cellular protein metabolic process;macromolecule metabolic process;cellular metabol…	molecular_function;structural molecule activity;structural constituent of ribosome;	cell;cellular_component;intracellular;cytoplasmic part;cytoplasm;intracellular non-membrane-bounded organelle;organelle;macromolecular complex;non-membrane-bounded organelle;ribonucleoprotein complex;cell part;intracellular organelle;intracellular part;ribosome;ribosomal subunit;intracellular organelle part;organelle part;large ribosomal subunit;	K02890	RP-L22:large subunit ribosomal protein L22;	Ribosome ;	IPR018260;IPR005727;IPR001063;	"Ribosomal protein L22/L17, conserved site";"Ribosomal protein L22, bacterial/chloroplast-type";Ribosomal protein L22/L17;
215274733	">gi|215274733|sp|B3TN89.1|RK22_BRADI RecName: Full=50S ribosomal protein L22, chloroplastic;>gi|194033186|ref|YP_002000525.1| ribosomal protein L22 (chloroplast) [Brachypodium distachyon];>gi|193075594|gb|ACF08677.1| ribosomal protein L22 (chloroplast) [Br"	1	0.00591054	_LVK(ac)YIPR_	LVK(1)YIPR	8	-0.10291	85.265	cytosol	gene expression;organic substance biosynthetic process;biosynthetic process;macromolecule biosynthetic process;cellular macromolecule metabolic process;cellular process;biological_process;cellular macromolecule biosynthetic process;metabolic process;organic substance metabolic process;cellular biosynthetic process;cellular protein metabolic process;macromolecule metabolic process;cellular metabol…	molecular_function;structural molecule activity;structural constituent of ribosome;	cell;cellular_component;intracellular;cytoplasmic part;cytoplasm;intracellular non-membrane-bounded organelle;organelle;macromolecular complex;non-membrane-bounded organelle;ribonucleoprotein complex;cell part;intracellular organelle;intracellular part;ribosome;ribosomal subunit;intracellular organelle part;organelle part;large ribosomal subunit;	K02890	RP-L22:large subunit ribosomal protein L22;	Ribosome ;	IPR018260;IPR005727;IPR001063;	"Ribosomal protein L22/L17, conserved site";"Ribosomal protein L22, bacterial/chloroplast-type";Ribosomal protein L22/L17;
215274781	">gi|215274781|sp|B3TN72.1|RK20_BRADI RecName: Full=50S ribosomal protein L20, chloroplastic;>gi|194033170|ref|YP_002000508.1| ribosomal protein L20 (chloroplast) [Brachypodium distachyon];>gi|193075578|gb|ACF08661.1| ribosomal protein L20 (chloroplast) [Br"	1	0.0104718	_IFK(ac)VFDSYSK_	IFK(1)VFDSYSK	73	2.6498	67.252	chloroplast	gene expression;organic substance biosynthetic process;biosynthetic process;macromolecule biosynthetic process;cellular macromolecule metabolic process;cellular process;biological_process;cellular macromolecule biosynthetic process;metabolic process;organic substance metabolic process;cellular biosynthetic process;cellular protein metabolic process;macromolecule metabolic process;cellular metabol…	molecular_function;structural molecule activity;structural constituent of ribosome;binding;heterocyclic compound binding;RNA binding;organic cyclic compound binding;nucleic acid binding;rRNA binding;	cell part;cell;cellular_component;intracellular;cytoplasmic part;cytoplasm;intracellular non-membrane-bounded organelle;organelle;macromolecular complex;non-membrane-bounded organelle;ribonucleoprotein complex;intracellular organelle;intracellular part;ribosome;	K02887	RP-L20:large subunit ribosomal protein L20;	Ribosome ;	IPR005813;	Ribosomal protein L20;
215274781	">gi|215274781|sp|B3TN72.1|RK20_BRADI RecName: Full=50S ribosomal protein L20, chloroplastic;>gi|194033170|ref|YP_002000508.1| ribosomal protein L20 (chloroplast) [Brachypodium distachyon];>gi|193075578|gb|ACF08661.1| ribosomal protein L20 (chloroplast) [Br"	1	0.0320732	_LIHNLYK(ac)K_	LIHNLYK(1)K	87	-0.84276	52.786	chloroplast	gene expression;organic substance biosynthetic process;biosynthetic process;macromolecule biosynthetic process;cellular macromolecule metabolic process;cellular process;biological_process;cellular macromolecule biosynthetic process;metabolic process;organic substance metabolic process;cellular biosynthetic process;cellular protein metabolic process;macromolecule metabolic process;cellular metabol…	molecular_function;structural molecule activity;structural constituent of ribosome;binding;heterocyclic compound binding;RNA binding;organic cyclic compound binding;nucleic acid binding;rRNA binding;	cell part;cell;cellular_component;intracellular;cytoplasmic part;cytoplasm;intracellular non-membrane-bounded organelle;organelle;macromolecular complex;non-membrane-bounded organelle;ribonucleoprotein complex;intracellular organelle;intracellular part;ribosome;	K02887	RP-L20:large subunit ribosomal protein L20;	Ribosome ;	IPR005813;	Ribosomal protein L20;
215274890	">gi|215274890|sp|B3TN49.1|RR14_BRADI RecName: Full=30S ribosomal protein S14, chloroplastic;>gi|194033147|ref|YP_002000485.1| ribosomal protein S14 (chloroplast) [Brachypodium distachyon];>gi|193075555|gb|ACF08638.1| ribosomal protein S14 (chloroplast) [Br"	1	0.00259547	_LEQK(ac)YHLIR_	LEQK(1)YHLIR	19	1.0238	91.701	nuclear	gene expression;organic substance biosynthetic process;biosynthetic process;macromolecule biosynthetic process;cellular macromolecule metabolic process;cellular process;biological_process;cellular macromolecule biosynthetic process;metabolic process;organic substance metabolic process;cellular biosynthetic process;cellular protein metabolic process;macromolecule metabolic process;cellular metabol…	molecular_function;structural molecule activity;structural constituent of ribosome;	cell part;cell;cellular_component;intracellular;cytoplasmic part;cytoplasm;intracellular non-membrane-bounded organelle;organelle;macromolecular complex;non-membrane-bounded organelle;ribonucleoprotein complex;intracellular organelle;intracellular part;ribosome;	K02954	RP-S14:small subunit ribosomal protein S14;	Ribosome ;	IPR023036;IPR018271;IPR001209;	"Ribosomal protein S14, bacterial/plastid";"Ribosomal protein S14, conserved site";Ribosomal protein S14;
218525917	">gi|218525917|sp|B3TN59.1|RBL_BRADI RecName: Full=Ribulose bisphosphate carboxylase large chain; Short=RuBisCO large subunit; Flags: Precursor;>gi|194033157|ref|YP_002000495.1| ribulose-1,5-bisphosphate carboxylase/oxygenase large subunit (chloroplast) [Br"	1	0.000464661	_AACK(ac)WSPELAAACEVWK_	AACK(1)WSPELAAACEVWK	450	-2.6611	73.168	cytosol	biological_process;single-organism metabolic process;metabolic process;organic substance metabolic process;carbon fixation;	molecular_function;binding;cation binding;ion binding;metal ion binding;magnesium ion binding;carboxy-lyase activity;carbon-carbon lyase activity;catalytic activity;lyase activity;ribulose-bisphosphate carboxylase activity;		K01601	rbcL:ribulose-bisphosphate carboxylase large chain [EC:4.1.1.39];rbcL:ribulose-bisphosphate carboxylase large chain [EC:4.1.1.39];rbcL:ribulose-bisphosphate carboxylase large chain [EC:4.1.1.39];rbcL:ribulose-bisphosphate carboxylase large chain [EC:4.1.1.39];rbcL:ribulose-bisphosphate carboxylase large chain [EC:4.1.1.39];	Metabolic pathways ;Microbial metabolism in diverse environments ;Carbon metabolism ;Glyoxylate and dicarboxylate metabolism ;Carbon fixation in photosynthetic organisms ;	IPR017444;IPR017443;IPR020878;IPR020888;IPR000685;	"Ribulose bisphosphate carboxylase, large subunit, N-terminal";"Ribulose bisphosphate carboxylase, large subunit, ferrodoxin-like N-terminal";"Ribulose bisphosphate carboxylase, large chain, active site";"Ribulose bisphosphate carboxylase, large subunit";"Ribulose bisphosphate carboxylase, large subunit, C-terminal";
218525917	">gi|218525917|sp|B3TN59.1|RBL_BRADI RecName: Full=Ribulose bisphosphate carboxylase large chain; Short=RuBisCO large subunit; Flags: Precursor;>gi|194033157|ref|YP_002000495.1| ribulose-1,5-bisphosphate carboxylase/oxygenase large subunit (chloroplast) [Br"	1	3.8e-13	_WSPELAAACEVWK(ac)AIK_	WSPELAAACEVWK(1)AIK	463	0.72015	123.29	cytosol	biological_process;single-organism metabolic process;metabolic process;organic substance metabolic process;carbon fixation;	molecular_function;binding;cation binding;ion binding;metal ion binding;magnesium ion binding;carboxy-lyase activity;carbon-carbon lyase activity;catalytic activity;lyase activity;ribulose-bisphosphate carboxylase activity;		K01601	rbcL:ribulose-bisphosphate carboxylase large chain [EC:4.1.1.39];rbcL:ribulose-bisphosphate carboxylase large chain [EC:4.1.1.39];rbcL:ribulose-bisphosphate carboxylase large chain [EC:4.1.1.39];rbcL:ribulose-bisphosphate carboxylase large chain [EC:4.1.1.39];rbcL:ribulose-bisphosphate carboxylase large chain [EC:4.1.1.39];	Metabolic pathways ;Microbial metabolism in diverse environments ;Carbon metabolism ;Glyoxylate and dicarboxylate metabolism ;Carbon fixation in photosynthetic organisms ;	IPR017444;IPR017443;IPR020878;IPR020888;IPR000685;	"Ribulose bisphosphate carboxylase, large subunit, N-terminal";"Ribulose bisphosphate carboxylase, large subunit, ferrodoxin-like N-terminal";"Ribulose bisphosphate carboxylase, large chain, active site";"Ribulose bisphosphate carboxylase, large subunit";"Ribulose bisphosphate carboxylase, large subunit, C-terminal";
218525917	">gi|218525917|sp|B3TN59.1|RBL_BRADI RecName: Full=Ribulose bisphosphate carboxylase large chain; Short=RuBisCO large subunit; Flags: Precursor;>gi|194033157|ref|YP_002000495.1| ribulose-1,5-bisphosphate carboxylase/oxygenase large subunit (chloroplast) [Br"	1	0.0171009	_AIK(ac)FEFAPVDTID_	AIK(1)FEFAPVDTID	466	-0.094702	65.809	cytosol	biological_process;single-organism metabolic process;metabolic process;organic substance metabolic process;carbon fixation;	molecular_function;binding;cation binding;ion binding;metal ion binding;magnesium ion binding;carboxy-lyase activity;carbon-carbon lyase activity;catalytic activity;lyase activity;ribulose-bisphosphate carboxylase activity;		K01601	rbcL:ribulose-bisphosphate carboxylase large chain [EC:4.1.1.39];rbcL:ribulose-bisphosphate carboxylase large chain [EC:4.1.1.39];rbcL:ribulose-bisphosphate carboxylase large chain [EC:4.1.1.39];rbcL:ribulose-bisphosphate carboxylase large chain [EC:4.1.1.39];rbcL:ribulose-bisphosphate carboxylase large chain [EC:4.1.1.39];	Metabolic pathways ;Microbial metabolism in diverse environments ;Carbon metabolism ;Glyoxylate and dicarboxylate metabolism ;Carbon fixation in photosynthetic organisms ;	IPR017444;IPR017443;IPR020878;IPR020888;IPR000685;	"Ribulose bisphosphate carboxylase, large subunit, N-terminal";"Ribulose bisphosphate carboxylase, large subunit, ferrodoxin-like N-terminal";"Ribulose bisphosphate carboxylase, large chain, active site";"Ribulose bisphosphate carboxylase, large subunit";"Ribulose bisphosphate carboxylase, large subunit, C-terminal";
218525917	">gi|218525917|sp|B3TN59.1|RBL_BRADI RecName: Full=Ribulose bisphosphate carboxylase large chain; Short=RuBisCO large subunit; Flags: Precursor;>gi|194033157|ref|YP_002000495.1| ribulose-1,5-bisphosphate carboxylase/oxygenase large subunit (chloroplast) [Br"	1	0.00035989	_ASVGFK(ac)AGVK_	ASVGFK(1)AGVK	14	0.72501	108.35	cytosol	biological_process;single-organism metabolic process;metabolic process;organic substance metabolic process;carbon fixation;	molecular_function;binding;cation binding;ion binding;metal ion binding;magnesium ion binding;carboxy-lyase activity;carbon-carbon lyase activity;catalytic activity;lyase activity;ribulose-bisphosphate carboxylase activity;		K01601	rbcL:ribulose-bisphosphate carboxylase large chain [EC:4.1.1.39];rbcL:ribulose-bisphosphate carboxylase large chain [EC:4.1.1.39];rbcL:ribulose-bisphosphate carboxylase large chain [EC:4.1.1.39];rbcL:ribulose-bisphosphate carboxylase large chain [EC:4.1.1.39];rbcL:ribulose-bisphosphate carboxylase large chain [EC:4.1.1.39];	Metabolic pathways ;Microbial metabolism in diverse environments ;Carbon metabolism ;Glyoxylate and dicarboxylate metabolism ;Carbon fixation in photosynthetic organisms ;	IPR017444;IPR017443;IPR020878;IPR020888;IPR000685;	"Ribulose bisphosphate carboxylase, large subunit, N-terminal";"Ribulose bisphosphate carboxylase, large subunit, ferrodoxin-like N-terminal";"Ribulose bisphosphate carboxylase, large chain, active site";"Ribulose bisphosphate carboxylase, large subunit";"Ribulose bisphosphate carboxylase, large subunit, C-terminal";
218525917	">gi|218525917|sp|B3TN59.1|RBL_BRADI RecName: Full=Ribulose bisphosphate carboxylase large chain; Short=RuBisCO large subunit; Flags: Precursor;>gi|194033157|ref|YP_002000495.1| ribulose-1,5-bisphosphate carboxylase/oxygenase large subunit (chloroplast) [Br"	1	2.37e-34	_EITLGFVDLLRDDFIEK(ac)DR_	EITLGFVDLLRDDFIEK(1)DR	356	-0.072691	185.09	cytosol	biological_process;single-organism metabolic process;metabolic process;organic substance metabolic process;carbon fixation;	molecular_function;binding;cation binding;ion binding;metal ion binding;magnesium ion binding;carboxy-lyase activity;carbon-carbon lyase activity;catalytic activity;lyase activity;ribulose-bisphosphate carboxylase activity;		K01601	rbcL:ribulose-bisphosphate carboxylase large chain [EC:4.1.1.39];rbcL:ribulose-bisphosphate carboxylase large chain [EC:4.1.1.39];rbcL:ribulose-bisphosphate carboxylase large chain [EC:4.1.1.39];rbcL:ribulose-bisphosphate carboxylase large chain [EC:4.1.1.39];rbcL:ribulose-bisphosphate carboxylase large chain [EC:4.1.1.39];	Metabolic pathways ;Microbial metabolism in diverse environments ;Carbon metabolism ;Glyoxylate and dicarboxylate metabolism ;Carbon fixation in photosynthetic organisms ;	IPR017444;IPR017443;IPR020878;IPR020888;IPR000685;	"Ribulose bisphosphate carboxylase, large subunit, N-terminal";"Ribulose bisphosphate carboxylase, large subunit, ferrodoxin-like N-terminal";"Ribulose bisphosphate carboxylase, large chain, active site";"Ribulose bisphosphate carboxylase, large subunit";"Ribulose bisphosphate carboxylase, large subunit, C-terminal";
218525917	">gi|218525917|sp|B3TN59.1|RBL_BRADI RecName: Full=Ribulose bisphosphate carboxylase large chain; Short=RuBisCO large subunit; Flags: Precursor;>gi|194033157|ref|YP_002000495.1| ribulose-1,5-bisphosphate carboxylase/oxygenase large subunit (chloroplast) [Br"	1	0.0187999	_DK(ac)LNK(ac)YGR_	DK(1)LNK(1)YGR	161	1.7634	89.029	cytosol	biological_process;single-organism metabolic process;metabolic process;organic substance metabolic process;carbon fixation;	molecular_function;binding;cation binding;ion binding;metal ion binding;magnesium ion binding;carboxy-lyase activity;carbon-carbon lyase activity;catalytic activity;lyase activity;ribulose-bisphosphate carboxylase activity;		K01601	rbcL:ribulose-bisphosphate carboxylase large chain [EC:4.1.1.39];rbcL:ribulose-bisphosphate carboxylase large chain [EC:4.1.1.39];rbcL:ribulose-bisphosphate carboxylase large chain [EC:4.1.1.39];rbcL:ribulose-bisphosphate carboxylase large chain [EC:4.1.1.39];rbcL:ribulose-bisphosphate carboxylase large chain [EC:4.1.1.39];	Metabolic pathways ;Microbial metabolism in diverse environments ;Carbon metabolism ;Glyoxylate and dicarboxylate metabolism ;Carbon fixation in photosynthetic organisms ;	IPR017444;IPR017443;IPR020878;IPR020888;IPR000685;	"Ribulose bisphosphate carboxylase, large subunit, N-terminal";"Ribulose bisphosphate carboxylase, large subunit, ferrodoxin-like N-terminal";"Ribulose bisphosphate carboxylase, large chain, active site";"Ribulose bisphosphate carboxylase, large subunit";"Ribulose bisphosphate carboxylase, large subunit, C-terminal";
218525917	">gi|218525917|sp|B3TN59.1|RBL_BRADI RecName: Full=Ribulose bisphosphate carboxylase large chain; Short=RuBisCO large subunit; Flags: Precursor;>gi|194033157|ref|YP_002000495.1| ribulose-1,5-bisphosphate carboxylase/oxygenase large subunit (chloroplast) [Br"	1	0.0073507	_DK(ac)LNK(ac)YGR_	DK(1)LNK(1)YGR	164	1.7634	93.162	cytosol	biological_process;single-organism metabolic process;metabolic process;organic substance metabolic process;carbon fixation;	molecular_function;binding;cation binding;ion binding;metal ion binding;magnesium ion binding;carboxy-lyase activity;carbon-carbon lyase activity;catalytic activity;lyase activity;ribulose-bisphosphate carboxylase activity;		K01601	rbcL:ribulose-bisphosphate carboxylase large chain [EC:4.1.1.39];rbcL:ribulose-bisphosphate carboxylase large chain [EC:4.1.1.39];rbcL:ribulose-bisphosphate carboxylase large chain [EC:4.1.1.39];rbcL:ribulose-bisphosphate carboxylase large chain [EC:4.1.1.39];rbcL:ribulose-bisphosphate carboxylase large chain [EC:4.1.1.39];	Metabolic pathways ;Microbial metabolism in diverse environments ;Carbon metabolism ;Glyoxylate and dicarboxylate metabolism ;Carbon fixation in photosynthetic organisms ;	IPR017444;IPR017443;IPR020878;IPR020888;IPR000685;	"Ribulose bisphosphate carboxylase, large subunit, N-terminal";"Ribulose bisphosphate carboxylase, large subunit, ferrodoxin-like N-terminal";"Ribulose bisphosphate carboxylase, large chain, active site";"Ribulose bisphosphate carboxylase, large subunit";"Ribulose bisphosphate carboxylase, large subunit, C-terminal";
218525917	">gi|218525917|sp|B3TN59.1|RBL_BRADI RecName: Full=Ribulose bisphosphate carboxylase large chain; Short=RuBisCO large subunit; Flags: Precursor;>gi|194033157|ref|YP_002000495.1| ribulose-1,5-bisphosphate carboxylase/oxygenase large subunit (chloroplast) [Br"	1	3.31e-39	_GGLDFTK(ac)DDENVNSQPFMR_	GGLDFTK(1)DDENVNSQPFMR	201	-2.7523	188.84	cytosol	biological_process;single-organism metabolic process;metabolic process;organic substance metabolic process;carbon fixation;	molecular_function;binding;cation binding;ion binding;metal ion binding;magnesium ion binding;carboxy-lyase activity;carbon-carbon lyase activity;catalytic activity;lyase activity;ribulose-bisphosphate carboxylase activity;		K01601	rbcL:ribulose-bisphosphate carboxylase large chain [EC:4.1.1.39];rbcL:ribulose-bisphosphate carboxylase large chain [EC:4.1.1.39];rbcL:ribulose-bisphosphate carboxylase large chain [EC:4.1.1.39];rbcL:ribulose-bisphosphate carboxylase large chain [EC:4.1.1.39];rbcL:ribulose-bisphosphate carboxylase large chain [EC:4.1.1.39];	Metabolic pathways ;Microbial metabolism in diverse environments ;Carbon metabolism ;Glyoxylate and dicarboxylate metabolism ;Carbon fixation in photosynthetic organisms ;	IPR017444;IPR017443;IPR020878;IPR020888;IPR000685;	"Ribulose bisphosphate carboxylase, large subunit, N-terminal";"Ribulose bisphosphate carboxylase, large subunit, ferrodoxin-like N-terminal";"Ribulose bisphosphate carboxylase, large chain, active site";"Ribulose bisphosphate carboxylase, large subunit";"Ribulose bisphosphate carboxylase, large subunit, C-terminal";
218525917	">gi|218525917|sp|B3TN59.1|RBL_BRADI RecName: Full=Ribulose bisphosphate carboxylase large chain; Short=RuBisCO large subunit; Flags: Precursor;>gi|194033157|ref|YP_002000495.1| ribulose-1,5-bisphosphate carboxylase/oxygenase large subunit (chloroplast) [Br"	1	2.13e-31	_GHYLNATAGTCEEMM(ox)K(ac)R_	GHYLNATAGTCEEMMK(1)R	252	-1.3614	171.26	cytosol	biological_process;single-organism metabolic process;metabolic process;organic substance metabolic process;carbon fixation;	molecular_function;binding;cation binding;ion binding;metal ion binding;magnesium ion binding;carboxy-lyase activity;carbon-carbon lyase activity;catalytic activity;lyase activity;ribulose-bisphosphate carboxylase activity;		K01601	rbcL:ribulose-bisphosphate carboxylase large chain [EC:4.1.1.39];rbcL:ribulose-bisphosphate carboxylase large chain [EC:4.1.1.39];rbcL:ribulose-bisphosphate carboxylase large chain [EC:4.1.1.39];rbcL:ribulose-bisphosphate carboxylase large chain [EC:4.1.1.39];rbcL:ribulose-bisphosphate carboxylase large chain [EC:4.1.1.39];	Metabolic pathways ;Microbial metabolism in diverse environments ;Carbon metabolism ;Glyoxylate and dicarboxylate metabolism ;Carbon fixation in photosynthetic organisms ;	IPR017444;IPR017443;IPR020878;IPR020888;IPR000685;	"Ribulose bisphosphate carboxylase, large subunit, N-terminal";"Ribulose bisphosphate carboxylase, large subunit, ferrodoxin-like N-terminal";"Ribulose bisphosphate carboxylase, large chain, active site";"Ribulose bisphosphate carboxylase, large subunit";"Ribulose bisphosphate carboxylase, large subunit, C-terminal";
218525917	">gi|218525917|sp|B3TN59.1|RBL_BRADI RecName: Full=Ribulose bisphosphate carboxylase large chain; Short=RuBisCO large subunit; Flags: Precursor;>gi|194033157|ref|YP_002000495.1| ribulose-1,5-bisphosphate carboxylase/oxygenase large subunit (chloroplast) [Br"	1	3.21e-34	_IPPTYSK(ac)TFQGPPHGIQVER_	IPPTYSK(1)TFQGPPHGIQVER	146	1.7209	169.51	cytosol	biological_process;single-organism metabolic process;metabolic process;organic substance metabolic process;carbon fixation;	molecular_function;binding;cation binding;ion binding;metal ion binding;magnesium ion binding;carboxy-lyase activity;carbon-carbon lyase activity;catalytic activity;lyase activity;ribulose-bisphosphate carboxylase activity;		K01601	rbcL:ribulose-bisphosphate carboxylase large chain [EC:4.1.1.39];rbcL:ribulose-bisphosphate carboxylase large chain [EC:4.1.1.39];rbcL:ribulose-bisphosphate carboxylase large chain [EC:4.1.1.39];rbcL:ribulose-bisphosphate carboxylase large chain [EC:4.1.1.39];rbcL:ribulose-bisphosphate carboxylase large chain [EC:4.1.1.39];	Metabolic pathways ;Microbial metabolism in diverse environments ;Carbon metabolism ;Glyoxylate and dicarboxylate metabolism ;Carbon fixation in photosynthetic organisms ;	IPR017444;IPR017443;IPR020878;IPR020888;IPR000685;	"Ribulose bisphosphate carboxylase, large subunit, N-terminal";"Ribulose bisphosphate carboxylase, large subunit, ferrodoxin-like N-terminal";"Ribulose bisphosphate carboxylase, large chain, active site";"Ribulose bisphosphate carboxylase, large subunit";"Ribulose bisphosphate carboxylase, large subunit, C-terminal";
218525917	">gi|218525917|sp|B3TN59.1|RBL_BRADI RecName: Full=Ribulose bisphosphate carboxylase large chain; Short=RuBisCO large subunit; Flags: Precursor;>gi|194033157|ref|YP_002000495.1| ribulose-1,5-bisphosphate carboxylase/oxygenase large subunit (chloroplast) [Br"	1	0.000594962	_LGLSAK(ac)NYGR_	LGLSAK(1)NYGR	183	-1.9617	107.11	cytosol	biological_process;single-organism metabolic process;metabolic process;organic substance metabolic process;carbon fixation;	molecular_function;binding;cation binding;ion binding;metal ion binding;magnesium ion binding;carboxy-lyase activity;carbon-carbon lyase activity;catalytic activity;lyase activity;ribulose-bisphosphate carboxylase activity;		K01601	rbcL:ribulose-bisphosphate carboxylase large chain [EC:4.1.1.39];rbcL:ribulose-bisphosphate carboxylase large chain [EC:4.1.1.39];rbcL:ribulose-bisphosphate carboxylase large chain [EC:4.1.1.39];rbcL:ribulose-bisphosphate carboxylase large chain [EC:4.1.1.39];rbcL:ribulose-bisphosphate carboxylase large chain [EC:4.1.1.39];	Metabolic pathways ;Microbial metabolism in diverse environments ;Carbon metabolism ;Glyoxylate and dicarboxylate metabolism ;Carbon fixation in photosynthetic organisms ;	IPR017444;IPR017443;IPR020878;IPR020888;IPR000685;	"Ribulose bisphosphate carboxylase, large subunit, N-terminal";"Ribulose bisphosphate carboxylase, large subunit, ferrodoxin-like N-terminal";"Ribulose bisphosphate carboxylase, large chain, active site";"Ribulose bisphosphate carboxylase, large subunit";"Ribulose bisphosphate carboxylase, large subunit, C-terminal";
218525917	">gi|218525917|sp|B3TN59.1|RBL_BRADI RecName: Full=Ribulose bisphosphate carboxylase large chain; Short=RuBisCO large subunit; Flags: Precursor;>gi|194033157|ref|YP_002000495.1| ribulose-1,5-bisphosphate carboxylase/oxygenase large subunit (chloroplast) [Br"	1	1.13e-21	_LTYYTPEYETK(ac)DTDILAAFR_	LTYYTPEYETK(1)DTDILAAFR	32	-0.78967	138.97	cytosol	biological_process;single-organism metabolic process;metabolic process;organic substance metabolic process;carbon fixation;	molecular_function;binding;cation binding;ion binding;metal ion binding;magnesium ion binding;carboxy-lyase activity;carbon-carbon lyase activity;catalytic activity;lyase activity;ribulose-bisphosphate carboxylase activity;		K01601	rbcL:ribulose-bisphosphate carboxylase large chain [EC:4.1.1.39];rbcL:ribulose-bisphosphate carboxylase large chain [EC:4.1.1.39];rbcL:ribulose-bisphosphate carboxylase large chain [EC:4.1.1.39];rbcL:ribulose-bisphosphate carboxylase large chain [EC:4.1.1.39];rbcL:ribulose-bisphosphate carboxylase large chain [EC:4.1.1.39];	Metabolic pathways ;Microbial metabolism in diverse environments ;Carbon metabolism ;Glyoxylate and dicarboxylate metabolism ;Carbon fixation in photosynthetic organisms ;	IPR017444;IPR017443;IPR020878;IPR020888;IPR000685;	"Ribulose bisphosphate carboxylase, large subunit, N-terminal";"Ribulose bisphosphate carboxylase, large subunit, ferrodoxin-like N-terminal";"Ribulose bisphosphate carboxylase, large chain, active site";"Ribulose bisphosphate carboxylase, large subunit";"Ribulose bisphosphate carboxylase, large subunit, C-terminal";
218525917	">gi|218525917|sp|B3TN59.1|RBL_BRADI RecName: Full=Ribulose bisphosphate carboxylase large chain; Short=RuBisCO large subunit; Flags: Precursor;>gi|194033157|ref|YP_002000495.1| ribulose-1,5-bisphosphate carboxylase/oxygenase large subunit (chloroplast) [Br"	1	8.65e-07	_YGRPLLGCTIK(ac)PK_	YGRPLLGCTIK(1)PK	175	-1.8866	135.86	cytosol	biological_process;single-organism metabolic process;metabolic process;organic substance metabolic process;carbon fixation;	molecular_function;binding;cation binding;ion binding;metal ion binding;magnesium ion binding;carboxy-lyase activity;carbon-carbon lyase activity;catalytic activity;lyase activity;ribulose-bisphosphate carboxylase activity;		K01601	rbcL:ribulose-bisphosphate carboxylase large chain [EC:4.1.1.39];rbcL:ribulose-bisphosphate carboxylase large chain [EC:4.1.1.39];rbcL:ribulose-bisphosphate carboxylase large chain [EC:4.1.1.39];rbcL:ribulose-bisphosphate carboxylase large chain [EC:4.1.1.39];rbcL:ribulose-bisphosphate carboxylase large chain [EC:4.1.1.39];	Metabolic pathways ;Microbial metabolism in diverse environments ;Carbon metabolism ;Glyoxylate and dicarboxylate metabolism ;Carbon fixation in photosynthetic organisms ;	IPR017444;IPR017443;IPR020878;IPR020888;IPR000685;	"Ribulose bisphosphate carboxylase, large subunit, N-terminal";"Ribulose bisphosphate carboxylase, large subunit, ferrodoxin-like N-terminal";"Ribulose bisphosphate carboxylase, large chain, active site";"Ribulose bisphosphate carboxylase, large subunit";"Ribulose bisphosphate carboxylase, large subunit, C-terminal";
218525917	">gi|218525917|sp|B3TN59.1|RBL_BRADI RecName: Full=Ribulose bisphosphate carboxylase large chain; Short=RuBisCO large subunit; Flags: Precursor;>gi|194033157|ref|YP_002000495.1| ribulose-1,5-bisphosphate carboxylase/oxygenase large subunit (chloroplast) [Br"	0.960431	3.6e-07	_PLLGCTIKPK(ac)LGLSAK_	PLLGCTIK(0.04)PK(0.96)LGLSAK	177	1.0236	113.47	cytosol	biological_process;single-organism metabolic process;metabolic process;organic substance metabolic process;carbon fixation;	molecular_function;binding;cation binding;ion binding;metal ion binding;magnesium ion binding;carboxy-lyase activity;carbon-carbon lyase activity;catalytic activity;lyase activity;ribulose-bisphosphate carboxylase activity;		K01601	rbcL:ribulose-bisphosphate carboxylase large chain [EC:4.1.1.39];rbcL:ribulose-bisphosphate carboxylase large chain [EC:4.1.1.39];rbcL:ribulose-bisphosphate carboxylase large chain [EC:4.1.1.39];rbcL:ribulose-bisphosphate carboxylase large chain [EC:4.1.1.39];rbcL:ribulose-bisphosphate carboxylase large chain [EC:4.1.1.39];	Metabolic pathways ;Microbial metabolism in diverse environments ;Carbon metabolism ;Glyoxylate and dicarboxylate metabolism ;Carbon fixation in photosynthetic organisms ;	IPR017444;IPR017443;IPR020878;IPR020888;IPR000685;	"Ribulose bisphosphate carboxylase, large subunit, N-terminal";"Ribulose bisphosphate carboxylase, large subunit, ferrodoxin-like N-terminal";"Ribulose bisphosphate carboxylase, large chain, active site";"Ribulose bisphosphate carboxylase, large subunit";"Ribulose bisphosphate carboxylase, large subunit, C-terminal";
218527817	">gi|218527817|sp|B3TNA5.1|NDHH_BRADI RecName: Full=NAD(P)H-quinone oxidoreductase subunit H, chloroplastic; AltName: Full=NAD(P)H dehydrogenase subunit H; AltName: Full=NADH-plastoquinone oxidoreductase 49 kDa subunit; AltName: Full=NADH-plastoquinone oxid"	1	6.97e-11	_KPSPNFELSK(ac)QELYVR_	KPSPNFELSK(1)QELYVR	323	0.42116	127.97	cytosol,nuclear	biological_process;single-organism metabolic process;metabolic process;oxidation-reduction process;	molecular_function;oxidoreductase activity;catalytic activity;oxidoreductase activity, acting on NAD(P)H;cofactor binding;binding;quinone binding;nucleoside phosphate binding;coenzyme binding;nucleotide binding;heterocyclic compound binding;small molecule binding;organic cyclic compound binding;NAD binding;		K05579	ndhH:NAD(P)H-quinone oxidoreductase subunit H [EC:1.6.5.3];ndhH:NAD(P)H-quinone oxidoreductase subunit H [EC:1.6.5.3];	Metabolic pathways ;Oxidative phosphorylation ;	IPR029014;IPR014029;IPR022885;IPR001135;	NiFe hydrogenase-like;"NADH:ubiquinone oxidoreductase, 49kDa subunit, conserved site";NAD(P)H-quinone oxidoreductase subunit D/H;"NADH-quinone oxidoreductase, subunit D";
221222623	>gi|221222623|sp|B3TNB8.1|PSBD_BRADI RecName: Full=Photosystem II D2 protein; Short=PSII D2 protein; AltName: Full=Photosystem Q(A) protein;>gi|194033135|ref|YP_002000473.1| photosystem II protein D2 (chloroplast) [Brachypodium distachyon];>gi|193075543|gb	1	1.75e-21	_AAEDPEFETFYTK(ac)NILLNEGIR_	AAEDPEFETFYTK(1)NILLNEGIR	318	-0.70532	126.02	cytosol	photosynthetic electron transport chain;biological_process;photosynthesis;single-organism metabolic process;cellular process;metabolic process;generation of precursor metabolites and energy;photosynthesis, light reaction;electron transport chain;cellular metabolic process;oxidation-reduction process;photosynthetic electron transport in photosystem II;	molecular_function;electron carrier activity;electron transporter, transferring electrons within the cyclic = electron transport pathway of photosynthesis activity;	intracellular;protein complex;thylakoid part;membrane;photosystem;macromolecular complex;cell part;cell;photosynthetic membrane;thylakoid;intracellular part;membrane part;cellular_component;photosystem II;	K02706	psbD:photosystem II P680 reaction center D2 protein;psbD:photosystem II P680 reaction center D2 protein;	Metabolic pathways ;Photosynthesis ;	IPR000484;IPR005868;	"Photosynthetic reaction centre, L/M";"Photosystem II PsbD/D2, reaction centre";
221222623	>gi|221222623|sp|B3TNB8.1|PSBD_BRADI RecName: Full=Photosystem II D2 protein; Short=PSII D2 protein; AltName: Full=Photosystem Q(A) protein;>gi|194033135|ref|YP_002000473.1| photosystem II protein D2 (chloroplast) [Brachypodium distachyon];>gi|193075543|gb	1	5.44e-11	_EEK(ac)DLFDTVDDWLR_	EEK(1)DLFDTVDDWLR	13	-0.40943	127.83	cytosol	photosynthetic electron transport chain;biological_process;photosynthesis;single-organism metabolic process;cellular process;metabolic process;generation of precursor metabolites and energy;photosynthesis, light reaction;electron transport chain;cellular metabolic process;oxidation-reduction process;photosynthetic electron transport in photosystem II;	molecular_function;electron carrier activity;electron transporter, transferring electrons within the cyclic = electron transport pathway of photosynthesis activity;	intracellular;protein complex;thylakoid part;membrane;photosystem;macromolecular complex;cell part;cell;photosynthetic membrane;thylakoid;intracellular part;membrane part;cellular_component;photosystem II;	K02706	psbD:photosystem II P680 reaction center D2 protein;psbD:photosystem II P680 reaction center D2 protein;	Metabolic pathways ;Photosynthesis ;	IPR000484;IPR005868;	"Photosynthetic reaction centre, L/M";"Photosystem II PsbD/D2, reaction centre";
221222623	>gi|221222623|sp|B3TNB8.1|PSBD_BRADI RecName: Full=Photosystem II D2 protein; Short=PSII D2 protein; AltName: Full=Photosystem Q(A) protein;>gi|194033135|ref|YP_002000473.1| photosystem II protein D2 (chloroplast) [Brachypodium distachyon];>gi|193075543|gb	1	3.05e-06	_FWSQIFGVAFSNK(ac)R_	FWSQIFGVAFSNK(1)R	265	-0.35547	90.388	cytosol	photosynthetic electron transport chain;biological_process;photosynthesis;single-organism metabolic process;cellular process;metabolic process;generation of precursor metabolites and energy;photosynthesis, light reaction;electron transport chain;cellular metabolic process;oxidation-reduction process;photosynthetic electron transport in photosystem II;	molecular_function;electron carrier activity;electron transporter, transferring electrons within the cyclic = electron transport pathway of photosynthesis activity;	intracellular;protein complex;thylakoid part;membrane;photosystem;macromolecular complex;cell part;cell;photosynthetic membrane;thylakoid;intracellular part;membrane part;cellular_component;photosystem II;	K02706	psbD:photosystem II P680 reaction center D2 protein;psbD:photosystem II P680 reaction center D2 protein;	Metabolic pathways ;Photosynthesis ;	IPR000484;IPR005868;	"Photosynthetic reaction centre, L/M";"Photosystem II PsbD/D2, reaction centre";
221272363	>gi|221272363|sp|B3TN75.1|PSBB_BRADI RecName: Full=Photosystem II CP47 reaction center protein; AltName: Full=PSII 47 kDa protein; AltName: Full=Protein CP-47;>gi|194033172|ref|YP_002000511.1| photosystem II 47 kDa protein (chloroplast) [Brachypodium dista	1	4.81e-05	_IPEK(ac)LAFYDYIGNNPAK_	IPEK(1)LAFYDYIGNNPAK	308	-0.90695	86.367	plasma membrane	biological_process;cellular process;metabolic process;cellular metabolic process;photosynthesis;single-organism metabolic process;generation of precursor metabolites and energy;photosynthesis, light reaction;electron transport chain;oxidation-reduction process;photosynthetic electron transport chain;	molecular_function;binding;heterocyclic compound binding;organic cyclic compound binding;tetrapyrrole binding;chlorophyll binding;	intracellular;protein complex;thylakoid part;membrane;photosystem;macromolecular complex;cell part;cell;photosynthetic membrane;thylakoid;intracellular part;membrane part;cellular_component;photosystem II;	K02704	psbB:photosystem II CP47 chlorophyll apoprotein;psbB:photosystem II CP47 chlorophyll apoprotein;	Metabolic pathways ;Photosynthesis ;	IPR000932;IPR017486;	Photosystem antenna protein-like;Photosystem II PsbB;
221272414	>gi|221272414|sp|B3TNB9.1|PSBC_BRADI RecName: Full=Photosystem II CP43 reaction center protein; AltName: Full=PSII 43 kDa protein; AltName: Full=Protein CP-43; Flags: Precursor;>gi|194033136|ref|YP_002000474.1| photosystem II 44 kDa protein (chloroplast) [	1	1.3e-11	_AAAAGFEK(ac)GIDR_	AAAAGFEK(1)GIDR	457	-0.6894	160.38	plasma membrane	photosynthetic electron transport chain;biological_process;photosynthesis;single-organism metabolic process;cellular process;metabolic process;generation of precursor metabolites and energy;photosynthesis, light reaction;electron transport chain;cellular metabolic process;oxidation-reduction process;photosynthetic electron transport in photosystem II;	molecular_function;binding;heterocyclic compound binding;organic cyclic compound binding;tetrapyrrole binding;chlorophyll binding;electron carrier activity;electron transporter, transferring electrons within the cyclic = electron transport pathway of photosynthesis activity;	intracellular;protein complex;thylakoid part;membrane;macromolecular complex;cell part;cell;photosynthetic membrane;thylakoid;intracellular part;membrane part;cellular_component;photosystem;photosystem II;light-harvesting complex;	K02705	psbC:photosystem II CP43 chlorophyll apoprotein;psbC:photosystem II CP43 chlorophyll apoprotein;	Metabolic pathways ;Photosynthesis ;	IPR005869;IPR000932;	Photosystem II PsbC;Photosystem antenna protein-like;
221272414	>gi|221272414|sp|B3TNB9.1|PSBC_BRADI RecName: Full=Photosystem II CP43 reaction center protein; AltName: Full=PSII 43 kDa protein; AltName: Full=Protein CP-43; Flags: Precursor;>gi|194033136|ref|YP_002000474.1| photosystem II 44 kDa protein (chloroplast) [	1	1.31e-38	_LGANVGSAQGPTGLGK(ac)YLMR_	LGANVGSAQGPTGLGK(1)YLMR	339	3.1243	182.22	plasma membrane	photosynthetic electron transport chain;biological_process;photosynthesis;single-organism metabolic process;cellular process;metabolic process;generation of precursor metabolites and energy;photosynthesis, light reaction;electron transport chain;cellular metabolic process;oxidation-reduction process;photosynthetic electron transport in photosystem II;	molecular_function;binding;heterocyclic compound binding;organic cyclic compound binding;tetrapyrrole binding;chlorophyll binding;electron carrier activity;electron transporter, transferring electrons within the cyclic = electron transport pathway of photosynthesis activity;	intracellular;protein complex;thylakoid part;membrane;macromolecular complex;cell part;cell;photosynthetic membrane;thylakoid;intracellular part;membrane part;cellular_component;photosystem;photosystem II;light-harvesting complex;	K02705	psbC:photosystem II CP43 chlorophyll apoprotein;psbC:photosystem II CP43 chlorophyll apoprotein;	Metabolic pathways ;Photosynthesis ;	IPR005869;IPR000932;	Photosystem II PsbC;Photosystem antenna protein-like;
226741312	">gi|226741312|sp|B3TN47.1|ATPF_BRADI RecName: Full=ATP synthase subunit b, chloroplastic; AltName: Full=ATP synthase F(0) sector subunit b; AltName: Full=ATPase subunit I;>gi|194033145|ref|YP_002000483.1| ATP synthase CF0 B subunit (chloroplast) [Brachypod"	1	0.000386436	_SKNETLYFEK(ac)QR_	SKNETLYFEK(1)QR	133	1.2688	102.87	chloroplast	nitrogen compound metabolic process;purine nucleoside triphosphate biosynthetic process;purine ribonucleoside biosynthetic process;ribonucleoside triphosphate biosynthetic process;purine nucleoside triphosphate metabolic process;nucleoside triphosphate biosynthetic process;phosphate-containing compound metabolic process;purine ribonucleoside triphosphate biosynthetic process;nucleoside triphospha…	molecular_function;transporter activity;ion transmembrane transporter activity;inorganic cation transmembrane transporter activity;substrate-specific transmembrane transporter activity;transmembrane transporter activity;substrate-specific transporter activity;cation transmembrane transporter activity;monovalent inorganic cation transmembrane transporter activity;hydrogen ion transmembrane transpo…	intracellular;proton-transporting ATP synthase complex;protein complex;proton-transporting two-sector ATPase complex, proton-transporting = domain;membrane;macromolecular complex;cell part;cell;proton-transporting two-sector ATPase complex;intracellular part;cellular_component;membrane part;proton-transporting ATP synthase complex, coupling factor F(o);	K02109	ATPF0B:F-type H+-transporting ATPase subunit b;ATPF0B:F-type H+-transporting ATPase subunit b;ATPF0B:F-type H+-transporting ATPase subunit b;	Metabolic pathways ;Oxidative phosphorylation ;Photosynthesis ;	IPR002146;	"ATPase, F0 complex, subunit B/B', bacterial/chloroplast";
237688436	">gi|237688436|gb|ACR15150.1| phytone desaturase, partial [Brachypodium distachyon];>gi|721624950|ref|XP_010229080.1| PREDICTED: phytoene dehydrogenase, chloroplastic/chromoplastic [Brachypodium distachyon];>gi|357113728|ref|XP_003558653.1| PREDICTED: phyto"	1	0.0350139	_ILK(ac)YHVVK_	ILK(1)YHVVK	144	-0.10535	53.968	cytosol	biological_process;single-organism metabolic process;metabolic process;oxidation-reduction process;	molecular_function;catalytic activity;oxidoreductase activity;					IPR002937;	Amine oxidase;
300681424	">gi|300681424|emb|CBH32516.1| alpha-glucan phosphorylase, H isozyme,expressed [Triticum aestivum];>gi|300681423|emb|CBH32515.1| alpha-glucan phosphorylase, H isozyme,expressed [Triticum aestivum];>gi|357125890|ref|XP_003564622.1| PREDICTED: alpha-glucan ph"	1	0.016482	_LHAEWAAAK(ac)LASK_	LHAEWAAAK(1)LASK	533	0.34887	64.798	cytosol	biological_process;metabolic process;organic substance metabolic process;primary metabolic process;carbohydrate metabolic process;	molecular_function;transferase activity, transferring hexosyl groups;transferase activity, transferring glycosyl groups;catalytic activity;transferase activity;phosphorylase activity;cofactor binding;anion binding;binding;ion binding;pyridoxal phosphate binding;glycogen phosphorylase activity;		K00688	E2.4.1.1:starch phosphorylase [EC:2.4.1.1];E2.4.1.1:starch phosphorylase [EC:2.4.1.1];E2.4.1.1:starch phosphorylase [EC:2.4.1.1];E2.4.1.1:starch phosphorylase [EC:2.4.1.1];E2.4.1.1:starch phosphorylase [EC:2.4.1.1];	Metabolic pathways ;Biosynthesis of secondary metabolites ;Starch and sucrose metabolism ;Insulin signaling pathway ;Glucagon signaling pathway ;	IPR000811;IPR011833;	"Glycosyl transferase, family 35";Glycogen/starch/alpha-glucan phosphorylase;
357110700	">gi|357110700|ref|XP_003557154.1| PREDICTED: ruBisCO large subunit-binding protein subunit beta, chloroplastic [Brachypodium distachyon]"	1	5.12e-09	_ALCYPLK(ac)LIAK_	ALCYPLK(1)LIAK	507	2.9322	156.48	chloroplast	biological_process;cellular process;cellular macromolecule metabolic process;protein folding;metabolic process;organic substance metabolic process;cellular protein metabolic process;protein metabolic process;macromolecule metabolic process;cellular metabolic process;primary metabolic process;protein refolding;	purine ribonucleotide binding;anion binding;ribonucleotide binding;small molecule binding;ion binding;ribonucleoside binding;purine ribonucleoside triphosphate binding;carbohydrate derivative binding;adenyl ribonucleotide binding;nucleoside phosphate binding;molecular_function;nucleotide binding;nucleoside binding;adenyl nucleotide binding;heterocyclic compound binding;binding;purine nucleoside b…	intracellular;cell part;cell;intracellular part;cellular_component;cytoplasm;	K04077	groEL:chaperonin GroEL;groEL:chaperonin GroEL;groEL:chaperonin GroEL;groEL:chaperonin GroEL;	RNA degradation ;Tuberculosis ;Legionellosis ;Type I diabetes mellitus ;	IPR027409;IPR027413;IPR018370;IPR002423;IPR001844;	GroEL-like apical domain;GroEL-like equatorial domain;"Chaperonin Cpn60, conserved site";Chaperonin Cpn60/TCP-1 family;Chaperonin Cpn60;
357110700	">gi|357110700|ref|XP_003557154.1| PREDICTED: ruBisCO large subunit-binding protein subunit beta, chloroplastic [Brachypodium distachyon];>gi|721651704|ref|XP_010233648.1| PREDICTED: ruBisCO large subunit-binding protein subunit beta, chloroplastic-like [Br"	1	4.48e-10	_NVVLESK(ac)YGSPK_	NVVLESK(1)YGSPK	97	0.86891	134.88	chloroplast	biological_process;cellular process;cellular macromolecule metabolic process;protein folding;metabolic process;organic substance metabolic process;cellular protein metabolic process;protein metabolic process;macromolecule metabolic process;cellular metabolic process;primary metabolic process;protein refolding;	purine ribonucleotide binding;anion binding;ribonucleotide binding;small molecule binding;ion binding;ribonucleoside binding;purine ribonucleoside triphosphate binding;carbohydrate derivative binding;adenyl ribonucleotide binding;nucleoside phosphate binding;molecular_function;nucleotide binding;nucleoside binding;adenyl nucleotide binding;heterocyclic compound binding;binding;purine nucleoside b…	intracellular;cell part;cell;intracellular part;cellular_component;cytoplasm;	K04077	groEL:chaperonin GroEL;groEL:chaperonin GroEL;groEL:chaperonin GroEL;groEL:chaperonin GroEL;	RNA degradation ;Tuberculosis ;Legionellosis ;Type I diabetes mellitus ;	IPR027409;IPR027413;IPR018370;IPR002423;IPR001844;	GroEL-like apical domain;GroEL-like equatorial domain;"Chaperonin Cpn60, conserved site";Chaperonin Cpn60/TCP-1 family;Chaperonin Cpn60;
357110730	>gi|357110730|ref|XP_003557169.1| PREDICTED: acyl-CoA-binding protein-like [Brachypodium distachyon]	1	0.00643746	_PGFFDLK(ac)GK_	PGFFDLK(1)GK	52	1.1549	77.662	mitochondria		molecular_function;coenzyme binding;cofactor binding;anion binding;binding;ion binding;fatty-acyl-CoA binding;		K08762	DBI:diazepam-binding inhibitor (GABA receptor modulator, acyl-CoA-binding protein);	PPAR signaling pathway ;	IPR022408;IPR014352;IPR000582;	"Acyl-CoA-binding protein, ACBP, conserved site";"FERM/acyl-CoA-binding protein, 3-helical bundle";"Acyl-CoA-binding protein, ACBP";
357110873	">gi|357110873|ref|XP_003557240.1| PREDICTED: transketolase, chloroplastic [Brachypodium distachyon]"	1	0.00259386	_FAQYEK(ac)K_	FAQYEK(1)K	397	-3.9302	87.639	chloroplast	biological_process;metabolic process;	molecular_function;catalytic activity;transferase activity, transferring aldehyde or ketonic groups;transferase activity;transketolase activity;		K00615	E2.2.1.1:transketolase [EC:2.2.1.1];E2.2.1.1:transketolase [EC:2.2.1.1];E2.2.1.1:transketolase [EC:2.2.1.1];E2.2.1.1:transketolase [EC:2.2.1.1];E2.2.1.1:transketolase [EC:2.2.1.1];E2.2.1.1:transketolase [EC:2.2.1.1];E2.2.1.1:transketolase [EC:2.2.1.1];E2.2.1.1:transketolase [EC:2.2.1.1];E2.2.1.1:transketolase [EC:2.2.1.1];	Metabolic pathways ;Biosynthesis of secondary metabolites ;Biosynthesis of antibiotics ;Microbial metabolism in diverse environments ;Biosynthesis of amino acids ;Carbon metabolism ;Carbon fixation in photosynthetic organisms ;Pentose phosphate pathway ;Biosynthesis of ansamycins ;	IPR005478;IPR005476;IPR005474;IPR005475;IPR009014;IPR029061;IPR020826;	"Transketolase, bacterial-like";"Transketolase, C-terminal";"Transketolase, N-terminal";"Transketolase-like, pyrimidine-binding domain";"Transketolase, C-terminal/Pyruvate-ferredoxin oxidoreductase, domain II";Thiamin diphosphate-binding fold;Transketolase binding site;
357110873	">gi|357110873|ref|XP_003557240.1| PREDICTED: transketolase, chloroplastic [Brachypodium distachyon]"	1	5.19e-06	_K(ac)YPEDAAALK_	K(1)YPEDAAALK	398	1.7687	117.79	chloroplast	biological_process;metabolic process;	molecular_function;catalytic activity;transferase activity, transferring aldehyde or ketonic groups;transferase activity;transketolase activity;		K00615	E2.2.1.1:transketolase [EC:2.2.1.1];E2.2.1.1:transketolase [EC:2.2.1.1];E2.2.1.1:transketolase [EC:2.2.1.1];E2.2.1.1:transketolase [EC:2.2.1.1];E2.2.1.1:transketolase [EC:2.2.1.1];E2.2.1.1:transketolase [EC:2.2.1.1];E2.2.1.1:transketolase [EC:2.2.1.1];E2.2.1.1:transketolase [EC:2.2.1.1];E2.2.1.1:transketolase [EC:2.2.1.1];	Metabolic pathways ;Biosynthesis of secondary metabolites ;Biosynthesis of antibiotics ;Microbial metabolism in diverse environments ;Biosynthesis of amino acids ;Carbon metabolism ;Carbon fixation in photosynthetic organisms ;Pentose phosphate pathway ;Biosynthesis of ansamycins ;	IPR005478;IPR005476;IPR005474;IPR005475;IPR009014;IPR029061;IPR020826;	"Transketolase, bacterial-like";"Transketolase, C-terminal";"Transketolase, N-terminal";"Transketolase-like, pyrimidine-binding domain";"Transketolase, C-terminal/Pyruvate-ferredoxin oxidoreductase, domain II";Thiamin diphosphate-binding fold;Transketolase binding site;
357110873	">gi|357110873|ref|XP_003557240.1| PREDICTED: transketolase, chloroplastic [Brachypodium distachyon]"	1	1.53e-15	_HVPEGAALEADWNSK(ac)FAQYEK_	HVPEGAALEADWNSK(1)FAQYEK	391	-0.66927	119.38	chloroplast	biological_process;metabolic process;	molecular_function;catalytic activity;transferase activity, transferring aldehyde or ketonic groups;transferase activity;transketolase activity;		K00615	E2.2.1.1:transketolase [EC:2.2.1.1];E2.2.1.1:transketolase [EC:2.2.1.1];E2.2.1.1:transketolase [EC:2.2.1.1];E2.2.1.1:transketolase [EC:2.2.1.1];E2.2.1.1:transketolase [EC:2.2.1.1];E2.2.1.1:transketolase [EC:2.2.1.1];E2.2.1.1:transketolase [EC:2.2.1.1];E2.2.1.1:transketolase [EC:2.2.1.1];E2.2.1.1:transketolase [EC:2.2.1.1];	Metabolic pathways ;Biosynthesis of secondary metabolites ;Biosynthesis of antibiotics ;Microbial metabolism in diverse environments ;Biosynthesis of amino acids ;Carbon metabolism ;Carbon fixation in photosynthetic organisms ;Pentose phosphate pathway ;Biosynthesis of ansamycins ;	IPR005478;IPR005476;IPR005474;IPR005475;IPR009014;IPR029061;IPR020826;	"Transketolase, bacterial-like";"Transketolase, C-terminal";"Transketolase, N-terminal";"Transketolase-like, pyrimidine-binding domain";"Transketolase, C-terminal/Pyruvate-ferredoxin oxidoreductase, domain II";Thiamin diphosphate-binding fold;Transketolase binding site;
357110873	">gi|357110873|ref|XP_003557240.1| PREDICTED: transketolase, chloroplastic [Brachypodium distachyon]"	1	0.00116048	_MFGDFQK(ac)DTPEER_	MFGDFQK(1)DTPEER	475	0.9762	80.507	chloroplast	biological_process;metabolic process;	molecular_function;catalytic activity;transferase activity, transferring aldehyde or ketonic groups;transferase activity;transketolase activity;		K00615	E2.2.1.1:transketolase [EC:2.2.1.1];E2.2.1.1:transketolase [EC:2.2.1.1];E2.2.1.1:transketolase [EC:2.2.1.1];E2.2.1.1:transketolase [EC:2.2.1.1];E2.2.1.1:transketolase [EC:2.2.1.1];E2.2.1.1:transketolase [EC:2.2.1.1];E2.2.1.1:transketolase [EC:2.2.1.1];E2.2.1.1:transketolase [EC:2.2.1.1];E2.2.1.1:transketolase [EC:2.2.1.1];	Metabolic pathways ;Biosynthesis of secondary metabolites ;Biosynthesis of antibiotics ;Microbial metabolism in diverse environments ;Biosynthesis of amino acids ;Carbon metabolism ;Carbon fixation in photosynthetic organisms ;Pentose phosphate pathway ;Biosynthesis of ansamycins ;	IPR005478;IPR005476;IPR005474;IPR005475;IPR009014;IPR029061;IPR020826;	"Transketolase, bacterial-like";"Transketolase, C-terminal";"Transketolase, N-terminal";"Transketolase-like, pyrimidine-binding domain";"Transketolase, C-terminal/Pyruvate-ferredoxin oxidoreductase, domain II";Thiamin diphosphate-binding fold;Transketolase binding site;
357110873	">gi|357110873|ref|XP_003557240.1| PREDICTED: transketolase, chloroplastic [Brachypodium distachyon]"	1	1.22e-13	_TIGIDK(ac)FGASAPAGIIYK_	TIGIDK(1)FGASAPAGIIYK	713	-0.28204	120.9	chloroplast	biological_process;metabolic process;	molecular_function;catalytic activity;transferase activity, transferring aldehyde or ketonic groups;transferase activity;transketolase activity;		K00615	E2.2.1.1:transketolase [EC:2.2.1.1];E2.2.1.1:transketolase [EC:2.2.1.1];E2.2.1.1:transketolase [EC:2.2.1.1];E2.2.1.1:transketolase [EC:2.2.1.1];E2.2.1.1:transketolase [EC:2.2.1.1];E2.2.1.1:transketolase [EC:2.2.1.1];E2.2.1.1:transketolase [EC:2.2.1.1];E2.2.1.1:transketolase [EC:2.2.1.1];E2.2.1.1:transketolase [EC:2.2.1.1];	Metabolic pathways ;Biosynthesis of secondary metabolites ;Biosynthesis of antibiotics ;Microbial metabolism in diverse environments ;Biosynthesis of amino acids ;Carbon metabolism ;Carbon fixation in photosynthetic organisms ;Pentose phosphate pathway ;Biosynthesis of ansamycins ;	IPR005478;IPR005476;IPR005474;IPR005475;IPR009014;IPR029061;IPR020826;	"Transketolase, bacterial-like";"Transketolase, C-terminal";"Transketolase, N-terminal";"Transketolase-like, pyrimidine-binding domain";"Transketolase, C-terminal/Pyruvate-ferredoxin oxidoreductase, domain II";Thiamin diphosphate-binding fold;Transketolase binding site;
357110873	">gi|357110873|ref|XP_003557240.1| PREDICTED: transketolase, chloroplastic [Brachypodium distachyon]"	1	7.79e-24	_VVPGLLGGSADLASSNMTLLK(ac)MFGDFQK_	VVPGLLGGSADLASSNMTLLK(1)MFGDFQK	468	-1.3296	125.31	chloroplast	biological_process;metabolic process;	molecular_function;catalytic activity;transferase activity, transferring aldehyde or ketonic groups;transferase activity;transketolase activity;		K00615	E2.2.1.1:transketolase [EC:2.2.1.1];E2.2.1.1:transketolase [EC:2.2.1.1];E2.2.1.1:transketolase [EC:2.2.1.1];E2.2.1.1:transketolase [EC:2.2.1.1];E2.2.1.1:transketolase [EC:2.2.1.1];E2.2.1.1:transketolase [EC:2.2.1.1];E2.2.1.1:transketolase [EC:2.2.1.1];E2.2.1.1:transketolase [EC:2.2.1.1];E2.2.1.1:transketolase [EC:2.2.1.1];	Metabolic pathways ;Biosynthesis of secondary metabolites ;Biosynthesis of antibiotics ;Microbial metabolism in diverse environments ;Biosynthesis of amino acids ;Carbon metabolism ;Carbon fixation in photosynthetic organisms ;Pentose phosphate pathway ;Biosynthesis of ansamycins ;	IPR005478;IPR005476;IPR005474;IPR005475;IPR009014;IPR029061;IPR020826;	"Transketolase, bacterial-like";"Transketolase, C-terminal";"Transketolase, N-terminal";"Transketolase-like, pyrimidine-binding domain";"Transketolase, C-terminal/Pyruvate-ferredoxin oxidoreductase, domain II";Thiamin diphosphate-binding fold;Transketolase binding site;
357110920	">gi|357110920|ref|XP_003557263.1| PREDICTED: ferredoxin--NADP reductase, leaf isozyme, chloroplastic-like [Brachypodium distachyon]"	1	0.0060008	_KQEEGVVTNK(ac)YRPK_	KQEEGVVTNK(1)YRPK	83	0.18778	93.424	chloroplast	biological_process;single-organism metabolic process;metabolic process;oxidation-reduction process;	molecular_function;catalytic activity;oxidoreductase activity;		K02641	petH:ferredoxin--NADP+ reductase [EC:1.18.1.2];petH:ferredoxin--NADP+ reductase [EC:1.18.1.2];	Metabolic pathways ;Photosynthesis ;	IPR008333;IPR017938;IPR017927;IPR001433;IPR001709;	"Oxidoreductase, FAD-binding domain";Riboflavin synthase-like beta-barrel;Ferredoxin reductase-type FAD-binding domain;Oxidoreductase FAD/NAD(P)-binding;Flavoprotein pyridine nucleotide cytochrome reductase;
357110920	">gi|357110920|ref|XP_003557263.1| PREDICTED: ferredoxin--NADP reductase, leaf isozyme, chloroplastic-like [Brachypodium distachyon]"	1	0.00571284	_M(ox)AEYK(ac)DELWELLK_	MAEYK(1)DELWELLK	307	2.3656	69.258	chloroplast	biological_process;single-organism metabolic process;metabolic process;oxidation-reduction process;	molecular_function;catalytic activity;oxidoreductase activity;		K02641	petH:ferredoxin--NADP+ reductase [EC:1.18.1.2];petH:ferredoxin--NADP+ reductase [EC:1.18.1.2];	Metabolic pathways ;Photosynthesis ;	IPR008333;IPR017938;IPR017927;IPR001433;IPR001709;	"Oxidoreductase, FAD-binding domain";Riboflavin synthase-like beta-barrel;Ferredoxin reductase-type FAD-binding domain;Oxidoreductase FAD/NAD(P)-binding;Flavoprotein pyridine nucleotide cytochrome reductase;
357110920	">gi|357110920|ref|XP_003557263.1| PREDICTED: ferredoxin--NADP reductase, leaf isozyme, chloroplastic-like [Brachypodium distachyon]"	1	0.000179566	_MFFEK(ac)YEDYK_	MFFEK(1)YEDYK	240	1.873	100.93	chloroplast	biological_process;single-organism metabolic process;metabolic process;oxidation-reduction process;	molecular_function;catalytic activity;oxidoreductase activity;		K02641	petH:ferredoxin--NADP+ reductase [EC:1.18.1.2];petH:ferredoxin--NADP+ reductase [EC:1.18.1.2];	Metabolic pathways ;Photosynthesis ;	IPR008333;IPR017938;IPR017927;IPR001433;IPR001709;	"Oxidoreductase, FAD-binding domain";Riboflavin synthase-like beta-barrel;Ferredoxin reductase-type FAD-binding domain;Oxidoreductase FAD/NAD(P)-binding;Flavoprotein pyridine nucleotide cytochrome reductase;
357111020	>gi|357111020|ref|XP_003557313.1| PREDICTED: histone H1-like [Brachypodium distachyon]	1	0.00647159	_FVEEK(ac)HK_	FVEEK(1)HK	91	-1.993	77.732	nuclear	nitrogen compound metabolic process;chromosome organization;cellular aromatic compound metabolic process;protein-DNA complex subunit organization;nucleic acid metabolic process;cellular macromolecule metabolic process;protein complex subunit organization;single-organism cellular process;cellular component biogenesis;chromatin organization;protein complex biogenesis;DNA packaging;macromolecular co…	molecular_function;binding;heterocyclic compound binding;organic cyclic compound binding;nucleic acid binding;DNA binding;	chromosome;cell;cellular_component;intracellular;protein complex;intracellular non-membrane-bounded organelle;organelle;DNA bending complex;protein-DNA complex;non-membrane-bounded organelle;macromolecular complex;intracellular organelle part;cell part;chromosomal part;intracellular organelle;intracellular part;organelle part;chromatin;DNA packaging complex;nucleosome;membrane-bounded organelle;i…				IPR011991;IPR005819;IPR005818;	Winged helix-turn-helix DNA-binding domain;Histone H5;"Linker histone H1/H5, domain H15";
357111020	>gi|357111020|ref|XP_003557313.1| PREDICTED: histone H1-like [Brachypodium distachyon]	1	0.000844117	_LLLVQLK(ac)K_	LLLVQLK(1)K	109	-1.4463	103.74	nuclear	nitrogen compound metabolic process;chromosome organization;cellular aromatic compound metabolic process;protein-DNA complex subunit organization;nucleic acid metabolic process;cellular macromolecule metabolic process;protein complex subunit organization;single-organism cellular process;cellular component biogenesis;chromatin organization;protein complex biogenesis;DNA packaging;macromolecular co…	molecular_function;binding;heterocyclic compound binding;organic cyclic compound binding;nucleic acid binding;DNA binding;	chromosome;cell;cellular_component;intracellular;protein complex;intracellular non-membrane-bounded organelle;organelle;DNA bending complex;protein-DNA complex;non-membrane-bounded organelle;macromolecular complex;intracellular organelle part;cell part;chromosomal part;intracellular organelle;intracellular part;organelle part;chromatin;DNA packaging complex;nucleosome;membrane-bounded organelle;i…				IPR011991;IPR005819;IPR005818;	Winged helix-turn-helix DNA-binding domain;Histone H5;"Linker histone H1/H5, domain H15";
357111367	>gi|357111367|ref|XP_003557485.1| PREDICTED: 60S ribosomal protein L4-1-like [Brachypodium distachyon];>gi|357111266|ref|XP_003557435.1| PREDICTED: 60S ribosomal protein L4-1-like [Brachypodium distachyon]	1	0.0030703	_AAGK(ac)AWYK_	AAGK(1)AWYK	378	-1.009	93.429	cytosol	gene expression;organic substance biosynthetic process;biosynthetic process;macromolecule biosynthetic process;cellular macromolecule metabolic process;cellular process;biological_process;cellular macromolecule biosynthetic process;metabolic process;organic substance metabolic process;cellular biosynthetic process;cellular protein metabolic process;macromolecule metabolic process;cellular metabol…	molecular_function;structural molecule activity;structural constituent of ribosome;	cell;cellular_component;intracellular;cytoplasmic part;cytoplasm;intracellular non-membrane-bounded organelle;organelle;macromolecular complex;non-membrane-bounded organelle;ribonucleoprotein complex;cell part;intracellular organelle;intracellular part;ribosome;	K02930	RP-L4e:large subunit ribosomal protein L4e;	Ribosome ;	IPR002136;IPR025755;IPR013000;IPR023574;	Ribosomal protein L4/L1e;"60S ribosomal protein L4, C-terminal domain";"Ribosomal protein L4/L1e, eukaryotic/archaeal, conserved site";Ribosomal protein L4 domain;
357111449	>gi|357111449|ref|XP_003557525.1| PREDICTED: uncharacterized protein LOC100821847 [Brachypodium distachyon]	1	0.00293421	_DGK(ac)YEEALEK_	DGK(1)YEEALEK	231	2.8921	82.069	chloroplast		molecular_function;binding;protein binding;					IPR001478;IPR013026;IPR011990;IPR019734;	PDZ domain;Tetratricopeptide repeat-containing domain;Tetratricopeptide-like helical domain;Tetratricopeptide repeat;
357111487	">gi|357111487|ref|XP_003557544.1| PREDICTED: oxygen-evolving enhancer protein 1, chloroplastic-like [Brachypodium distachyon]"	1	0.00804815	_AGK(ac)YEMK_	AGK(1)YEMK	126	1.1218	76.064	chloroplast	biological_process;cellular process;metabolic process;cellular metabolic process;photosynthesis;regulation of generation of precursor metabolites and energy;regulation of photosynthesis;regulation of metabolic process;biological regulation;regulation of photosynthesis, light reaction;photosynthesis, light reaction;generation of precursor metabolites and energy;regulation of cellular metabolic pro…	molecular_function;binding;cation binding;ion binding;metal ion binding;calcium ion binding;	membrane;external encapsulating structure;outer membrane;cell part;cell envelope;cell;external encapsulating structure part;cellular_component;cell periphery;envelope;cell outer membrane;intrinsic to membrane;membrane part;integral to membrane;intracellular;protein complex;thylakoid part;photosystem;macromolecular complex;photosynthetic membrane;thylakoid;intracellular part;photosystem II;catalyt…	K02716	psbO:photosystem II oxygen-evolving enhancer protein 1;psbO:photosystem II oxygen-evolving enhancer protein 1;	Metabolic pathways ;Photosynthesis ;	IPR002628;IPR011250;	"Photosystem II PsbO, manganese-stabilising";"Outer membrane protein/outer membrane enzyme PagP , beta-barrel";
357111487	">gi|357111487|ref|XP_003557544.1| PREDICTED: oxygen-evolving enhancer protein 1, chloroplastic-like [Brachypodium distachyon]"	1	5.39e-06	_FEEK(ac)DGIDYAAVTVQLPGGER_	FEEK(1)DGIDYAAVTVQLPGGER	187	1.0586	88.09	chloroplast	biological_process;cellular process;metabolic process;cellular metabolic process;photosynthesis;regulation of generation of precursor metabolites and energy;regulation of photosynthesis;regulation of metabolic process;biological regulation;regulation of photosynthesis, light reaction;photosynthesis, light reaction;generation of precursor metabolites and energy;regulation of cellular metabolic pro…	molecular_function;binding;cation binding;ion binding;metal ion binding;calcium ion binding;	membrane;external encapsulating structure;outer membrane;cell part;cell envelope;cell;external encapsulating structure part;cellular_component;cell periphery;envelope;cell outer membrane;intrinsic to membrane;membrane part;integral to membrane;intracellular;protein complex;thylakoid part;photosystem;macromolecular complex;photosynthetic membrane;thylakoid;intracellular part;photosystem II;catalyt…	K02716	psbO:photosystem II oxygen-evolving enhancer protein 1;psbO:photosystem II oxygen-evolving enhancer protein 1;	Metabolic pathways ;Photosynthesis ;	IPR002628;IPR011250;	"Photosystem II PsbO, manganese-stabilising";"Outer membrane protein/outer membrane enzyme PagP , beta-barrel";
357111487	">gi|357111487|ref|XP_003557544.1| PREDICTED: oxygen-evolving enhancer protein 1, chloroplastic-like [Brachypodium distachyon]"	1	3.99e-12	_K(ac)FCLEPTSFTVK_	K(1)FCLEPTSFTVK	131	0.76351	145.43	chloroplast	biological_process;cellular process;metabolic process;cellular metabolic process;photosynthesis;regulation of generation of precursor metabolites and energy;regulation of photosynthesis;regulation of metabolic process;biological regulation;regulation of photosynthesis, light reaction;photosynthesis, light reaction;generation of precursor metabolites and energy;regulation of cellular metabolic pro…	molecular_function;binding;cation binding;ion binding;metal ion binding;calcium ion binding;	membrane;external encapsulating structure;outer membrane;cell part;cell envelope;cell;external encapsulating structure part;cellular_component;cell periphery;envelope;cell outer membrane;intrinsic to membrane;membrane part;integral to membrane;intracellular;protein complex;thylakoid part;photosystem;macromolecular complex;photosynthetic membrane;thylakoid;intracellular part;photosystem II;catalyt…	K02716	psbO:photosystem II oxygen-evolving enhancer protein 1;psbO:photosystem II oxygen-evolving enhancer protein 1;	Metabolic pathways ;Photosynthesis ;	IPR002628;IPR011250;	"Photosystem II PsbO, manganese-stabilising";"Outer membrane protein/outer membrane enzyme PagP , beta-barrel";
357111487	">gi|357111487|ref|XP_003557544.1| PREDICTED: oxygen-evolving enhancer protein 1, chloroplastic-like [Brachypodium distachyon]"	1	0.00072548	_NAPPEFQK(ac)TK_	NAPPEFQK(1)TK	156	1.5464	97.463	chloroplast	biological_process;cellular process;metabolic process;cellular metabolic process;photosynthesis;regulation of generation of precursor metabolites and energy;regulation of photosynthesis;regulation of metabolic process;biological regulation;regulation of photosynthesis, light reaction;photosynthesis, light reaction;generation of precursor metabolites and energy;regulation of cellular metabolic pro…	molecular_function;binding;cation binding;ion binding;metal ion binding;calcium ion binding;	membrane;external encapsulating structure;outer membrane;cell part;cell envelope;cell;external encapsulating structure part;cellular_component;cell periphery;envelope;cell outer membrane;intrinsic to membrane;membrane part;integral to membrane;intracellular;protein complex;thylakoid part;photosystem;macromolecular complex;photosynthetic membrane;thylakoid;intracellular part;photosystem II;catalyt…	K02716	psbO:photosystem II oxygen-evolving enhancer protein 1;psbO:photosystem II oxygen-evolving enhancer protein 1;	Metabolic pathways ;Photosynthesis ;	IPR002628;IPR011250;	"Photosystem II PsbO, manganese-stabilising";"Outer membrane protein/outer membrane enzyme PagP , beta-barrel";
357111491	>gi|357111491|ref|XP_003557546.1| PREDICTED: 40S ribosomal protein S18 [Brachypodium distachyon];>gi|357111429|ref|XP_003557516.1| PREDICTED: 40S ribosomal protein S18-like [Brachypodium distachyon]	1	0.00850777	_GQHTK(ac)TTGR_	GQHTK(1)TTGR	137	-0.2754	83.358	cytosol	gene expression;organic substance biosynthetic process;biosynthetic process;macromolecule biosynthetic process;cellular macromolecule metabolic process;cellular process;biological_process;cellular macromolecule biosynthetic process;metabolic process;organic substance metabolic process;cellular biosynthetic process;cellular protein metabolic process;macromolecule metabolic process;cellular metabol…	molecular_function;binding;heterocyclic compound binding;organic cyclic compound binding;nucleic acid binding;RNA binding;structural molecule activity;structural constituent of ribosome;	cell part;cell;cellular_component;intracellular;cytoplasmic part;cytoplasm;intracellular non-membrane-bounded organelle;organelle;macromolecular complex;non-membrane-bounded organelle;ribonucleoprotein complex;intracellular organelle;intracellular part;ribosome;	K02964	RP-S18e:small subunit ribosomal protein S18e;	Ribosome ;	IPR010979;IPR001892;IPR018269;IPR027437;	"Ribosomal protein S13-like, H2TH";Ribosomal protein S13;"Ribosomal protein S13, conserved site";"30s ribosomal protein S13, C-terminal";
357111556	>gi|357111556|ref|XP_003557578.1| PREDICTED: putative phosphatidylglycerol/phosphatidylinositol transfer protein DDB_G0282179 [Brachypodium distachyon]	1	0.0423049	_HK(ac)HYPVK_	HK(1)HYPVK	39	-0.034423	44.395	extracellular							IPR014756;IPR003172;	Immunoglobulin E-set;MD-2-related lipid-recognition domain;
357111658	">gi|357111658|ref|XP_003557629.1| PREDICTED: oxygen-evolving enhancer protein 2, chloroplastic [Brachypodium distachyon]"	1	0.0126835	_LYVCK(ac)AQAGDK_	LYVCK(1)AQAGDK	227	0.61377	68.536	chloroplast	biological_process;cellular process;metabolic process;cellular metabolic process;photosynthesis;	molecular_function;binding;cation binding;ion binding;metal ion binding;calcium ion binding;	intracellular;protein complex;thylakoid part;membrane;photosystem;macromolecular complex;cell part;cell;photosynthetic membrane;thylakoid;intracellular part;membrane part;cellular_component;photosystem II;catalytic complex;thylakoid membrane;oxidoreductase complex;photosystem II oxygen evolving complex;extrinsic to membrane;	K02717	psbP:photosystem II oxygen-evolving enhancer protein 2;psbP:photosystem II oxygen-evolving enhancer protein 2;	Metabolic pathways ;Photosynthesis ;	IPR002683;IPR016123;	"Photosystem II PsbP, oxygen evolving complex";"Mog1/PsbP, alpha/beta/alpha sandwich";
357111658	">gi|357111658|ref|XP_003557629.1| PREDICTED: oxygen-evolving enhancer protein 2, chloroplastic [Brachypodium distachyon]"	1	3.33e-21	_TADGDEGGK(ac)HQLITATVADGK_	TADGDEGGK(1)HQLITATVADGK	210	-3.3992	130.83	chloroplast	biological_process;cellular process;metabolic process;cellular metabolic process;photosynthesis;	molecular_function;binding;cation binding;ion binding;metal ion binding;calcium ion binding;	intracellular;protein complex;thylakoid part;membrane;photosystem;macromolecular complex;cell part;cell;photosynthetic membrane;thylakoid;intracellular part;membrane part;cellular_component;photosystem II;catalytic complex;thylakoid membrane;oxidoreductase complex;photosystem II oxygen evolving complex;extrinsic to membrane;	K02717	psbP:photosystem II oxygen-evolving enhancer protein 2;psbP:photosystem II oxygen-evolving enhancer protein 2;	Metabolic pathways ;Photosynthesis ;	IPR002683;IPR016123;	"Photosystem II PsbP, oxygen evolving complex";"Mog1/PsbP, alpha/beta/alpha sandwich";
357111733	>gi|357111733|ref|XP_003557666.1| PREDICTED: peroxidase 50-like [Brachypodium distachyon]	1	0.00967688	_TAVTQK(ac)YR_	TAVTQK(1)YR	54	2.0938	74.424	endoplasmic reticulum,plasma membrane	biological_process;response to stress;response to stimulus;response to oxidative stress;single-organism metabolic process;metabolic process;oxidation-reduction process;	molecular_function;antioxidant activity;oxidoreductase activity;catalytic activity;oxidoreductase activity, acting on peroxide as acceptor;peroxidase activity;binding;heterocyclic compound binding;organic cyclic compound binding;tetrapyrrole binding;heme binding;		K00430	E1.11.1.7:peroxidase [EC:1.11.1.7];E1.11.1.7:peroxidase [EC:1.11.1.7];E1.11.1.7:peroxidase [EC:1.11.1.7];E1.11.1.7:peroxidase [EC:1.11.1.7];	Metabolic pathways ;Biosynthesis of secondary metabolites ;Phenylalanine metabolism ;Phenylpropanoid biosynthesis ;	IPR000823;IPR019793;IPR010255;IPR002016;	Plant peroxidase;Peroxidases heam-ligand binding site;Haem peroxidase;"Haem peroxidase, plant/fungal/bacterial";
357111762	">gi|357111762|ref|XP_003557680.1| PREDICTED: glutamate--glyoxylate aminotransferase 2 [Brachypodium distachyon];>gi|721629888|ref|XP_010230121.1| PREDICTED: glutamate--glyoxylate aminotransferase 2-like, partial [Brachypodium distachyon]"	1	0.00013171	_AIDTAK(ac)SAGK_	AIDTAK(1)SAGK	407	-1.2047	115.33	cytosol	biological_process;metabolic process;biosynthetic process;	molecular_function;cofactor binding;anion binding;binding;ion binding;pyridoxal phosphate binding;catalytic activity;		K14272	GGAT:glutamate--glyoxylate aminotransferase [EC:2.6.1.4 2.6.1.2 2.6.1.44];GGAT:glutamate--glyoxylate aminotransferase [EC:2.6.1.4 2.6.1.2 2.6.1.44];GGAT:glutamate--glyoxylate aminotransferase [EC:2.6.1.4 2.6.1.2 2.6.1.44];GGAT:glutamate--glyoxylate aminotransferase [EC:2.6.1.4 2.6.1.2 2.6.1.44];GGAT:glutamate--glyoxylate aminotransferase [EC:2.6.1.4 2.6.1.2 2.6.1.44];GGAT:glutamate--glyoxylate am…	Metabolic pathways ;Biosynthesis of secondary metabolites ;Biosynthesis of antibiotics ;Microbial metabolism in diverse environments ;Biosynthesis of amino acids ;Carbon metabolism ;Glycine, serine and threonine metabolism ;2-Oxocarboxylic acid metabolism ;Glyoxylate and dicarboxylate metabolism ;Alanine, aspartate and glutamate metabolism ;Carbon fixation in photosynthetic organisms ;	IPR015422;IPR015424;IPR015421;IPR004839;	"Pyridoxal phosphate-dependent transferase, major region, subdomain 2";Pyridoxal phosphate-dependent transferase;"Pyridoxal phosphate-dependent transferase, major region, subdomain 1";"Aminotransferase, class I/classII";
357111762	>gi|357111762|ref|XP_003557680.1| PREDICTED: glutamate--glyoxylate aminotransferase 2 [Brachypodium distachyon]	1	0.00730537	_AK(ac)HYLSM(ox)APGGLGAYSDSR_	AK(1)HYLSMAPGGLGAYSDSR	91	1.4285	79.293	cytosol	biological_process;metabolic process;biosynthetic process;	molecular_function;cofactor binding;anion binding;binding;ion binding;pyridoxal phosphate binding;catalytic activity;		K14272	GGAT:glutamate--glyoxylate aminotransferase [EC:2.6.1.4 2.6.1.2 2.6.1.44];GGAT:glutamate--glyoxylate aminotransferase [EC:2.6.1.4 2.6.1.2 2.6.1.44];GGAT:glutamate--glyoxylate aminotransferase [EC:2.6.1.4 2.6.1.2 2.6.1.44];GGAT:glutamate--glyoxylate aminotransferase [EC:2.6.1.4 2.6.1.2 2.6.1.44];GGAT:glutamate--glyoxylate aminotransferase [EC:2.6.1.4 2.6.1.2 2.6.1.44];GGAT:glutamate--glyoxylate am…	Metabolic pathways ;Biosynthesis of secondary metabolites ;Biosynthesis of antibiotics ;Microbial metabolism in diverse environments ;Biosynthesis of amino acids ;Carbon metabolism ;Glycine, serine and threonine metabolism ;2-Oxocarboxylic acid metabolism ;Glyoxylate and dicarboxylate metabolism ;Alanine, aspartate and glutamate metabolism ;Carbon fixation in photosynthetic organisms ;	IPR015422;IPR015424;IPR015421;IPR004839;	"Pyridoxal phosphate-dependent transferase, major region, subdomain 2";Pyridoxal phosphate-dependent transferase;"Pyridoxal phosphate-dependent transferase, major region, subdomain 1";"Aminotransferase, class I/classII";
357111762	>gi|357111762|ref|XP_003557680.1| PREDICTED: glutamate--glyoxylate aminotransferase 2 [Brachypodium distachyon]	1	0.000873854	_K(ac)ALDYEELNENVK_	K(1)ALDYEELNENVK	5	0.64125	69.92	cytosol	biological_process;metabolic process;biosynthetic process;	molecular_function;cofactor binding;anion binding;binding;ion binding;pyridoxal phosphate binding;catalytic activity;		K14272	GGAT:glutamate--glyoxylate aminotransferase [EC:2.6.1.4 2.6.1.2 2.6.1.44];GGAT:glutamate--glyoxylate aminotransferase [EC:2.6.1.4 2.6.1.2 2.6.1.44];GGAT:glutamate--glyoxylate aminotransferase [EC:2.6.1.4 2.6.1.2 2.6.1.44];GGAT:glutamate--glyoxylate aminotransferase [EC:2.6.1.4 2.6.1.2 2.6.1.44];GGAT:glutamate--glyoxylate aminotransferase [EC:2.6.1.4 2.6.1.2 2.6.1.44];GGAT:glutamate--glyoxylate am…	Metabolic pathways ;Biosynthesis of secondary metabolites ;Biosynthesis of antibiotics ;Microbial metabolism in diverse environments ;Biosynthesis of amino acids ;Carbon metabolism ;Glycine, serine and threonine metabolism ;2-Oxocarboxylic acid metabolism ;Glyoxylate and dicarboxylate metabolism ;Alanine, aspartate and glutamate metabolism ;Carbon fixation in photosynthetic organisms ;	IPR015422;IPR015424;IPR015421;IPR004839;	"Pyridoxal phosphate-dependent transferase, major region, subdomain 2";Pyridoxal phosphate-dependent transferase;"Pyridoxal phosphate-dependent transferase, major region, subdomain 1";"Aminotransferase, class I/classII";
357112209	">gi|357112209|ref|XP_003557902.1| PREDICTED: 50S ribosomal protein L6, chloroplastic [Brachypodium distachyon]"	1	3.49e-05	_TLTDNIIVGVSK(ac)GFDK_	TLTDNIIVGVSK(1)GFDK	127	-1.2857	92.264	chloroplast	gene expression;organic substance biosynthetic process;biosynthetic process;macromolecule biosynthetic process;cellular macromolecule metabolic process;cellular process;biological_process;cellular macromolecule biosynthetic process;metabolic process;organic substance metabolic process;cellular biosynthetic process;cellular protein metabolic process;macromolecule metabolic process;cellular metabol…	molecular_function;structural molecule activity;structural constituent of ribosome;binding;heterocyclic compound binding;RNA binding;organic cyclic compound binding;nucleic acid binding;rRNA binding;	cell;cellular_component;intracellular;cytoplasmic part;cytoplasm;intracellular non-membrane-bounded organelle;organelle;macromolecular complex;non-membrane-bounded organelle;ribonucleoprotein complex;cell part;intracellular organelle;intracellular part;ribosome;	K02933	RP-L6:large subunit ribosomal protein L6;	Ribosome ;	IPR002358;IPR019906;IPR020040;	"Ribosomal protein L6, conserved site";"Ribosomal protein L6, bacterial-type";"Ribosomal protein L6, alpha-beta domain";
357112209	">gi|357112209|ref|XP_003557902.1| PREDICTED: 50S ribosomal protein L6, chloroplastic [Brachypodium distachyon]"	1	0.0137593	_VFK(ac)TVETK_	VFK(1)TVETK	100	0.62355	65.056	chloroplast	gene expression;organic substance biosynthetic process;biosynthetic process;macromolecule biosynthetic process;cellular macromolecule metabolic process;cellular process;biological_process;cellular macromolecule biosynthetic process;metabolic process;organic substance metabolic process;cellular biosynthetic process;cellular protein metabolic process;macromolecule metabolic process;cellular metabol…	molecular_function;structural molecule activity;structural constituent of ribosome;binding;heterocyclic compound binding;RNA binding;organic cyclic compound binding;nucleic acid binding;rRNA binding;	cell;cellular_component;intracellular;cytoplasmic part;cytoplasm;intracellular non-membrane-bounded organelle;organelle;macromolecular complex;non-membrane-bounded organelle;ribonucleoprotein complex;cell part;intracellular organelle;intracellular part;ribosome;	K02933	RP-L6:large subunit ribosomal protein L6;	Ribosome ;	IPR002358;IPR019906;IPR020040;	"Ribosomal protein L6, conserved site";"Ribosomal protein L6, bacterial-type";"Ribosomal protein L6, alpha-beta domain";
357112290	>gi|357112290|ref|XP_003557942.1| PREDICTED: 60S ribosomal protein L22-2-like [Brachypodium distachyon];>gi|357121512|ref|XP_003562463.1| PREDICTED: 60S ribosomal protein L22-2-like [Brachypodium distachyon]	1	0.00351875	_YLK(ac)YLTK_	YLK(1)YLTK	87	-1.1974	87.476	cytosol	gene expression;organic substance biosynthetic process;biosynthetic process;macromolecule biosynthetic process;cellular macromolecule metabolic process;cellular process;biological_process;cellular macromolecule biosynthetic process;metabolic process;organic substance metabolic process;cellular biosynthetic process;cellular protein metabolic process;macromolecule metabolic process;cellular metabol…	molecular_function;structural molecule activity;structural constituent of ribosome;	cell part;cell;cellular_component;intracellular;cytoplasmic part;cytoplasm;intracellular non-membrane-bounded organelle;organelle;macromolecular complex;non-membrane-bounded organelle;ribonucleoprotein complex;intracellular organelle;intracellular part;ribosome;	K02891	RP-L22e:large subunit ribosomal protein L22e;	Ribosome ;	IPR002671;	Ribosomal protein L22e;
357112354	">gi|357112354|ref|XP_003557974.1| PREDICTED: photosystem II repair protein PSB27-H1, chloroplastic [Brachypodium distachyon]"	1	1.28e-07	_ELSNSWVAK(ac)YR_	ELSNSWVAK(1)YR	114	1.5515	136.93	chloroplast	photosynthesis;cellular process;protein complex subunit organization;cellular component biogenesis;protein complex biogenesis;photosynthesis, light reaction;generation of precursor metabolites and energy;macromolecular complex assembly;macromolecular complex subunit organization;cellular protein complex assembly;biological_process;protein complex assembly;cellular component assembly;metabolic pro…			K08902	psb27:photosystem II Psb27 protein;psb27:photosystem II Psb27 protein;	Metabolic pathways ;Photosynthesis ;	IPR006311;IPR025585;IPR019546;	"Twin-arginine translocation pathway, signal sequence";Photosystem II Pbs27;"Twin-arginine translocation pathway, signal sequence, bacterial/archaeal";
357112354	">gi|357112354|ref|XP_003557974.1| PREDICTED: photosystem II repair protein PSB27-H1, chloroplastic [Brachypodium distachyon]"	1	0.000122836	_ILEEMDAVEK(ac)SLSR_	ILEEMDAVEK(1)SLSR	167	-0.73307	87.083	chloroplast	photosynthesis;cellular process;protein complex subunit organization;cellular component biogenesis;protein complex biogenesis;photosynthesis, light reaction;generation of precursor metabolites and energy;macromolecular complex assembly;macromolecular complex subunit organization;cellular protein complex assembly;biological_process;protein complex assembly;cellular component assembly;metabolic pro…			K08902	psb27:photosystem II Psb27 protein;psb27:photosystem II Psb27 protein;	Metabolic pathways ;Photosynthesis ;	IPR006311;IPR025585;IPR019546;	"Twin-arginine translocation pathway, signal sequence";Photosystem II Pbs27;"Twin-arginine translocation pathway, signal sequence, bacterial/archaeal";
357112407	>gi|357112407|ref|XP_003558000.1| PREDICTED: uncharacterized protein LOC100835762 [Brachypodium distachyon]	1	0.00869581	_IK(ac)DEEGYPAFALVNK_	IK(1)DEEGYPAFALVNK	243	-0.26168	63.682	cytosol							IPR000772;	Ricin B lectin domain;
357112547	>gi|357112547|ref|XP_003558070.1| PREDICTED: 60S ribosomal protein L14-1-like [Brachypodium distachyon];>gi|357164666|ref|XP_003580128.1| PREDICTED: 60S ribosomal protein L14-1 [Brachypodium distachyon]	1	6.95e-07	_VALVNYGK(ac)DYGR_	VALVNYGK(1)DYGR	19	1.3612	125.53	cytosol	gene expression;organic substance biosynthetic process;biosynthetic process;macromolecule biosynthetic process;cellular macromolecule metabolic process;cellular process;biological_process;cellular macromolecule biosynthetic process;metabolic process;organic substance metabolic process;cellular biosynthetic process;cellular protein metabolic process;macromolecule metabolic process;cellular metabol…	molecular_function;structural molecule activity;structural constituent of ribosome;	cell part;cell;cellular_component;intracellular;cytoplasmic part;cytoplasm;intracellular non-membrane-bounded organelle;organelle;macromolecular complex;non-membrane-bounded organelle;ribonucleoprotein complex;intracellular organelle;intracellular part;ribosome;	K02875	RP-L14e:large subunit ribosomal protein L14e;	Ribosome ;	IPR014722;IPR002784;IPR008991;	Ribosomal protein L2 domain 2;Ribosomal protein L14;Translation protein SH3-like domain;
357112766	">gi|357112766|ref|XP_003558178.1| PREDICTED: L-ascorbate peroxidase 1, cytosolic [Brachypodium distachyon]"	1	0.00316977	_AFFEDYK(ac)EAHLR_	AFFEDYK(1)EAHLR	236	1.564	74.698	nuclear,plasma membrane	biological_process;response to stress;response to stimulus;response to oxidative stress;single-organism metabolic process;metabolic process;oxidation-reduction process;	molecular_function;antioxidant activity;oxidoreductase activity;catalytic activity;oxidoreductase activity, acting on peroxide as acceptor;peroxidase activity;binding;heterocyclic compound binding;organic cyclic compound binding;tetrapyrrole binding;heme binding;		K00434	E1.11.1.11:L-ascorbate peroxidase [EC:1.11.1.11];E1.11.1.11:L-ascorbate peroxidase [EC:1.11.1.11];	Glutathione metabolism ;Ascorbate and aldarate metabolism ;	IPR002016;IPR002207;IPR010255;IPR019793;IPR019794;	"Haem peroxidase, plant/fungal/bacterial";Plant ascorbate peroxidase;Haem peroxidase;Peroxidases heam-ligand binding site;"Peroxidase, active site";
357112776	>gi|357112776|ref|XP_003558183.1| PREDICTED: 40S ribosomal protein S12-like [Brachypodium distachyon];>gi|357111123|ref|XP_003557364.1| PREDICTED: 40S ribosomal protein S12 [Brachypodium distachyon]	1	0.00181687	_EAAK(ac)AIEK_	EAAK(1)AIEK	52	-1.6606	102.52	cytosol	gene expression;organic substance biosynthetic process;biosynthetic process;macromolecule biosynthetic process;cellular macromolecule metabolic process;cellular process;biological_process;cellular macromolecule biosynthetic process;metabolic process;organic substance metabolic process;cellular biosynthetic process;cellular protein metabolic process;macromolecule metabolic process;cellular metabol…	molecular_function;structural molecule activity;structural constituent of ribosome;	cell part;cell;cellular_component;intracellular;cytoplasmic part;cytoplasm;intracellular non-membrane-bounded organelle;organelle;macromolecular complex;non-membrane-bounded organelle;ribonucleoprotein complex;intracellular organelle;intracellular part;ribosome;	K02951	RP-S12e:small subunit ribosomal protein S12e;	Ribosome ;	IPR029064;IPR004038;IPR000530;	50S ribosomal protein L30e-like;Ribosomal protein L7Ae/L30e/S12e/Gadd45;Ribosomal protein S12e;
357112844	>gi|357112844|ref|XP_003558216.1| PREDICTED: histone H2B.1-like [Brachypodium distachyon]	1	0.00118948	_IYIFK(ac)VLK_	IYIFK(1)VLK	69	-1.1095	105.14	nuclear		molecular_function;binding;heterocyclic compound binding;organic cyclic compound binding;nucleic acid binding;DNA binding;protein binding;protein dimerization activity;protein heterodimerization activity;	chromosome;cell;cellular_component;intracellular;protein complex;intracellular non-membrane-bounded organelle;organelle;DNA bending complex;protein-DNA complex;non-membrane-bounded organelle;macromolecular complex;intracellular organelle part;cell part;chromosomal part;intracellular organelle;intracellular part;organelle part;chromatin;DNA packaging complex;nucleosome;membrane-bounded organelle;i…	K11252	H2B:histone H2B;H2B:histone H2B;H2B:histone H2B;	Viral carcinogenesis ;Alcoholism ;Systemic lupus erythematosus ;	IPR000558;IPR009072;IPR007125;	Histone H2B;Histone-fold;Histone core;
357112844	>gi|357112844|ref|XP_003558216.1| PREDICTED: histone H2B.1-like [Brachypodium distachyon]	1	0.000329786	_SVESYK(ac)IYIFK_	SVESYK(1)IYIFK	64	2.5415	95.417	nuclear		molecular_function;binding;heterocyclic compound binding;organic cyclic compound binding;nucleic acid binding;DNA binding;protein binding;protein dimerization activity;protein heterodimerization activity;	chromosome;cell;cellular_component;intracellular;protein complex;intracellular non-membrane-bounded organelle;organelle;DNA bending complex;protein-DNA complex;non-membrane-bounded organelle;macromolecular complex;intracellular organelle part;cell part;chromosomal part;intracellular organelle;intracellular part;organelle part;chromatin;DNA packaging complex;nucleosome;membrane-bounded organelle;i…	K11252	H2B:histone H2B;H2B:histone H2B;H2B:histone H2B;	Viral carcinogenesis ;Alcoholism ;Systemic lupus erythematosus ;	IPR000558;IPR009072;IPR007125;	Histone H2B;Histone-fold;Histone core;
357112870	>gi|357112870|ref|XP_003558228.1| PREDICTED: heat shock cognate 70 kDa protein 2-like [Brachypodium distachyon];>gi|357160854|ref|XP_003578898.1| PREDICTED: heat shock cognate 70 kDa protein 2 [Brachypodium distachyon];>gi|721637494|ref|XP_010231300.1| PRE	1	9.06e-06	_MVNHFVQEFK(ac)R_	MVNHFVQEFK(1)R	252	-2.219	108.68	cytosol				K03283	HSPA1_8:heat shock 70kDa protein 1/8;HSPA1_8:heat shock 70kDa protein 1/8;HSPA1_8:heat shock 70kDa protein 1/8;HSPA1_8:heat shock 70kDa protein 1/8;HSPA1_8:heat shock 70kDa protein 1/8;HSPA1_8:heat shock 70kDa protein 1/8;HSPA1_8:heat shock 70kDa protein 1/8;HSPA1_8:heat shock 70kDa protein 1/8;HSPA1_8:heat shock 70kDa protein 1/8;HSPA1_8:heat shock 70kDa protein 1/8;HSPA1_8:heat shock 70kDa prot…	Spliceosome ;Protein processing in endoplasmic reticulum ;Epstein-Barr virus infection ;Endocytosis ;Influenza A ;Measles ;Legionellosis ;MAPK signaling pathway ;Antigen processing and presentation ;Toxoplasmosis ;Estrogen signaling pathway ;	IPR018181;IPR029047;IPR029048;IPR013126;	"Heat shock protein 70, conserved site";"Heat shock protein 70kD, peptide-binding domain";"Heat shock protein 70kD, C-terminal domain";Heat shock protein 70 family;
357112870	>gi|357112870|ref|XP_003558228.1| PREDICTED: heat shock cognate 70 kDa protein 2-like [Brachypodium distachyon];>gi|357160854|ref|XP_003578898.1| PREDICTED: heat shock cognate 70 kDa protein 2 [Brachypodium distachyon];>gi|721637494|ref|XP_010231300.1| PRE	1	0.00657043	_MVQEAEK(ac)YK_	MVQEAEK(1)YK	530	1.3502	74.611	cytosol				K03283	HSPA1_8:heat shock 70kDa protein 1/8;HSPA1_8:heat shock 70kDa protein 1/8;HSPA1_8:heat shock 70kDa protein 1/8;HSPA1_8:heat shock 70kDa protein 1/8;HSPA1_8:heat shock 70kDa protein 1/8;HSPA1_8:heat shock 70kDa protein 1/8;HSPA1_8:heat shock 70kDa protein 1/8;HSPA1_8:heat shock 70kDa protein 1/8;HSPA1_8:heat shock 70kDa protein 1/8;HSPA1_8:heat shock 70kDa protein 1/8;HSPA1_8:heat shock 70kDa prot…	Spliceosome ;Protein processing in endoplasmic reticulum ;Epstein-Barr virus infection ;Endocytosis ;Influenza A ;Measles ;Legionellosis ;MAPK signaling pathway ;Antigen processing and presentation ;Toxoplasmosis ;Estrogen signaling pathway ;	IPR018181;IPR029047;IPR029048;IPR013126;	"Heat shock protein 70, conserved site";"Heat shock protein 70kD, peptide-binding domain";"Heat shock protein 70kD, C-terminal domain";Heat shock protein 70 family;
357112870	>gi|357112870|ref|XP_003558228.1| PREDICTED: heat shock cognate 70 kDa protein 2-like [Brachypodium distachyon];>gi|357160854|ref|XP_003578898.1| PREDICTED: heat shock cognate 70 kDa protein 2 [Brachypodium distachyon];>gi|357123831|ref|XP_003563611.1| PRE	1	6.48e-24	_NQVAMNPINTVFDAK(ac)R_	NQVAMNPINTVFDAK(1)R	74	0.27278	156.49	cytosol				K03283	HSPA1_8:heat shock 70kDa protein 1/8;HSPA1_8:heat shock 70kDa protein 1/8;HSPA1_8:heat shock 70kDa protein 1/8;HSPA1_8:heat shock 70kDa protein 1/8;HSPA1_8:heat shock 70kDa protein 1/8;HSPA1_8:heat shock 70kDa protein 1/8;HSPA1_8:heat shock 70kDa protein 1/8;HSPA1_8:heat shock 70kDa protein 1/8;HSPA1_8:heat shock 70kDa protein 1/8;HSPA1_8:heat shock 70kDa protein 1/8;HSPA1_8:heat shock 70kDa prot…	Spliceosome ;Protein processing in endoplasmic reticulum ;Epstein-Barr virus infection ;Endocytosis ;Influenza A ;Measles ;Legionellosis ;MAPK signaling pathway ;Antigen processing and presentation ;Toxoplasmosis ;Estrogen signaling pathway ;	IPR018181;IPR029047;IPR029048;IPR013126;	"Heat shock protein 70, conserved site";"Heat shock protein 70kD, peptide-binding domain";"Heat shock protein 70kD, C-terminal domain";Heat shock protein 70 family;
357112870	>gi|357112870|ref|XP_003558228.1| PREDICTED: heat shock cognate 70 kDa protein 2-like [Brachypodium distachyon]	0.999499	0.0138391	_NTIKDDK(ac)IASK_	NTIK(0.001)DDK(0.999)IASK	563	0.02838	76.759	cytosol				K03283	HSPA1_8:heat shock 70kDa protein 1/8;HSPA1_8:heat shock 70kDa protein 1/8;HSPA1_8:heat shock 70kDa protein 1/8;HSPA1_8:heat shock 70kDa protein 1/8;HSPA1_8:heat shock 70kDa protein 1/8;HSPA1_8:heat shock 70kDa protein 1/8;HSPA1_8:heat shock 70kDa protein 1/8;HSPA1_8:heat shock 70kDa protein 1/8;HSPA1_8:heat shock 70kDa protein 1/8;HSPA1_8:heat shock 70kDa protein 1/8;HSPA1_8:heat shock 70kDa prot…	Spliceosome ;Protein processing in endoplasmic reticulum ;Epstein-Barr virus infection ;Endocytosis ;Influenza A ;Measles ;Legionellosis ;MAPK signaling pathway ;Antigen processing and presentation ;Toxoplasmosis ;Estrogen signaling pathway ;	IPR018181;IPR029047;IPR029048;IPR013126;	"Heat shock protein 70, conserved site";"Heat shock protein 70kD, peptide-binding domain";"Heat shock protein 70kD, C-terminal domain";Heat shock protein 70 family;
357112870	>gi|357112870|ref|XP_003558228.1| PREDICTED: heat shock cognate 70 kDa protein 2-like [Brachypodium distachyon];>gi|357160854|ref|XP_003578898.1| PREDICTED: heat shock cognate 70 kDa protein 2 [Brachypodium distachyon];>gi|721637494|ref|XP_010231300.1| PRE	1	0.00935813	_NTTIPTK(ac)K_	NTTIPTK(1)K	429	0.80871	67.334	cytosol				K03283	HSPA1_8:heat shock 70kDa protein 1/8;HSPA1_8:heat shock 70kDa protein 1/8;HSPA1_8:heat shock 70kDa protein 1/8;HSPA1_8:heat shock 70kDa protein 1/8;HSPA1_8:heat shock 70kDa protein 1/8;HSPA1_8:heat shock 70kDa protein 1/8;HSPA1_8:heat shock 70kDa protein 1/8;HSPA1_8:heat shock 70kDa protein 1/8;HSPA1_8:heat shock 70kDa protein 1/8;HSPA1_8:heat shock 70kDa protein 1/8;HSPA1_8:heat shock 70kDa prot…	Spliceosome ;Protein processing in endoplasmic reticulum ;Epstein-Barr virus infection ;Endocytosis ;Influenza A ;Measles ;Legionellosis ;MAPK signaling pathway ;Antigen processing and presentation ;Toxoplasmosis ;Estrogen signaling pathway ;	IPR018181;IPR029047;IPR029048;IPR013126;	"Heat shock protein 70, conserved site";"Heat shock protein 70kD, peptide-binding domain";"Heat shock protein 70kD, C-terminal domain";Heat shock protein 70 family;
357112950	">gi|357112950|ref|XP_003558268.1| PREDICTED: fructose-1,6-bisphosphatase, chloroplastic [Brachypodium distachyon]"	1	0.00917808	_VQIPK(ac)SGK_	VQIPK(1)SGK	286	-1.3228	72.928	chloroplast	biological_process;metabolic process;organic substance metabolic process;primary metabolic process;carbohydrate metabolic process;	molecular_function;phosphoric ester hydrolase activity;phosphatase activity;hydrolase activity;hydrolase activity, acting on ester bonds;carbohydrate phosphatase activity;catalytic activity;sugar-phosphatase activity;fructose 1,6-bisphosphate 1-phosphatase activity;		K03841	FBP:fructose-1,6-bisphosphatase I [EC:3.1.3.11];FBP:fructose-1,6-bisphosphatase I [EC:3.1.3.11];FBP:fructose-1,6-bisphosphatase I [EC:3.1.3.11];FBP:fructose-1,6-bisphosphatase I [EC:3.1.3.11];FBP:fructose-1,6-bisphosphatase I [EC:3.1.3.11];FBP:fructose-1,6-bisphosphatase I [EC:3.1.3.11];FBP:fructose-1,6-bisphosphatase I [EC:3.1.3.11];FBP:fructose-1,6-bisphosphatase I [EC:3.1.3.11];FBP:fructose-1,…	Metabolic pathways ;Biosynthesis of secondary metabolites ;Biosynthesis of antibiotics ;Microbial metabolism in diverse environments ;Carbon metabolism ;Glycolysis / Gluconeogenesis ;AMPK signaling pathway ;Carbon fixation in photosynthetic organisms ;Fructose and mannose metabolism ;Methane metabolism ;Insulin signaling pathway ;Pentose phosphate pathway ;	IPR028343;IPR020548;IPR000146;	"Fructose-1,6-bisphosphatase";"Fructose-1,6-bisphosphatase, active site";"Fructose-1,6-bisphosphatase class 1/Sedoheputulose-1,7-bisphosphatase";
357113396	">gi|357113396|ref|XP_003558489.1| PREDICTED: photosystem I reaction center subunit III, chloroplastic [Brachypodium distachyon]"	1	0.00410063	_DSK(ac)AFAK_	DSK(1)AFAK	89	-1.3141	87.639	mitochondria	biological_process;cellular process;metabolic process;cellular metabolic process;photosynthesis;		intracellular;protein complex;thylakoid part;membrane;photosystem;macromolecular complex;cell part;cell;photosynthetic membrane;thylakoid;intracellular part;membrane part;cellular_component;photosystem I;photosystem I reaction center;	K02694	psaF:photosystem I subunit III;psaF:photosystem I subunit III;	Metabolic pathways ;Photosynthesis ;	IPR003666;	"Photosystem I PsaF, reaction centre subunit III";
357113396	">gi|357113396|ref|XP_003558489.1| PREDICTED: photosystem I reaction center subunit III, chloroplastic [Brachypodium distachyon]"	1	6.01e-18	_K(ac)YAPDSAPALAIQATIEK_	K(1)YAPDSAPALAIQATIEK	108	0.48444	131.31	mitochondria	biological_process;cellular process;metabolic process;cellular metabolic process;photosynthesis;		intracellular;protein complex;thylakoid part;membrane;photosystem;macromolecular complex;cell part;cell;photosynthetic membrane;thylakoid;intracellular part;membrane part;cellular_component;photosystem I;photosystem I reaction center;	K02694	psaF:photosystem I subunit III;psaF:photosystem I subunit III;	Metabolic pathways ;Photosynthesis ;	IPR003666;	"Photosystem I PsaF, reaction centre subunit III";
357113457	>gi|357113457|ref|XP_003558519.1| PREDICTED: probable peroxygenase 5 [Brachypodium distachyon];>gi|357124619|ref|XP_003563995.1| PREDICTED: probable peroxygenase 4 [Brachypodium distachyon]	1	0.0255912	_FEEIFIK(ac)HAK_	FEEIFIK(1)HAK	139	0.64891	56.548	chloroplast							IPR007736;	Caleosin;
357113565	">gi|357113565|ref|XP_003558573.1| PREDICTED: succinate dehydrogenase [ubiquinone] flavoprotein subunit, mitochondrial [Brachypodium distachyon];>gi|357111628|ref|XP_003557614.1| PREDICTED: succinate dehydrogenase [ubiquinone] flavoprotein subunit, mitochon"	1	0.0116588	_TIAWLDK(ac)LR_	TIAWLDK(1)LR	471	-0.28818	71.03	mitochondria	biological_process;single-organism metabolic process;metabolic process;oxidation-reduction process;aerobic respiration;cellular respiration;cellular process;generation of precursor metabolites and energy;cellular metabolic process;energy derivation by oxidation of organic compounds;primary metabolic process;tricarboxylic acid cycle;electron transport chain;	molecular_function;catalytic activity;oxidoreductase activity;oxidoreductase activity, acting on the CH-CH group of donors;nucleoside phosphate binding;coenzyme binding;cofactor binding;nucleotide binding;anion binding;heterocyclic compound binding;binding;small molecule binding;ion binding;organic cyclic compound binding;flavin adenine dinucleotide binding;		K00234	SDHA:succinate dehydrogenase (ubiquinone) flavoprotein subunit [EC:1.3.5.1];SDHA:succinate dehydrogenase (ubiquinone) flavoprotein subunit [EC:1.3.5.1];SDHA:succinate dehydrogenase (ubiquinone) flavoprotein subunit [EC:1.3.5.1];SDHA:succinate dehydrogenase (ubiquinone) flavoprotein subunit [EC:1.3.5.1];SDHA:succinate dehydrogenase (ubiquinone) flavoprotein subunit [EC:1.3.5.1];SDHA:succinate dehy…	Metabolic pathways ;Biosynthesis of secondary metabolites ;Biosynthesis of antibiotics ;Microbial metabolism in diverse environments ;Carbon metabolism ;Oxidative phosphorylation ;Huntington's disease ;Alzheimer's disease ;Parkinson's disease ;Non-alcoholic fatty liver disease (NAFLD) ;Citrate cycle (TCA cycle) ;	IPR003953;IPR003952;IPR027477;IPR015939;IPR014006;IPR011281;	FAD binding domain;"Fumarate reductase/succinate dehydrogenase, FAD-binding site";"Succinate dehydrogenase/fumarate reductase flavoprotein, catalytic domain";"Fumarate reductase/succinate dehydrogenase flavoprotein-like, C-terminal";"Succinate dehydrogenase/fumarate reductase, flavoprotein subunit";"Succinate dehydrogenase, flavoprotein subunit";
357113641	>gi|357113641|ref|XP_003558610.1| PREDICTED: NADH dehydrogenase [ubiquinone] 1 alpha subcomplex subunit 13-B [Brachypodium distachyon]	1	0.0457688	_K(ac)YLEEEAR_	K(1)YLEEEAR	103	0.62412	52.725	cytosol				K11353	NDUFA13:NADH dehydrogenase (ubiquinone) 1 alpha subcomplex subunit 13;NDUFA13:NADH dehydrogenase (ubiquinone) 1 alpha subcomplex subunit 13;NDUFA13:NADH dehydrogenase (ubiquinone) 1 alpha subcomplex subunit 13;NDUFA13:NADH dehydrogenase (ubiquinone) 1 alpha subcomplex subunit 13;NDUFA13:NADH dehydrogenase (ubiquinone) 1 alpha subcomplex subunit 13;NDUFA13:NADH dehydrogenase (ubiquinone) 1 alpha s…	Metabolic pathways ;Oxidative phosphorylation ;Huntington's disease ;Alzheimer's disease ;Parkinson's disease ;Non-alcoholic fatty liver disease (NAFLD) ;	IPR009346;	GRIM-19;
357113744	>gi|357113744|ref|XP_003558661.1| PREDICTED: phosphoinositide phosphatase SAC2 [Brachypodium distachyon]	1	0.0136727	_GGK(ac)FLQK_	GGK(1)FLQK	8	0.83431	68.915	nuclear		molecular_function;hydrolase activity;hydrolase activity, acting on ester bonds;catalytic activity;phosphoric ester hydrolase activity;					IPR002013;	SAC domain;
357113924	">gi|357113924|ref|XP_003558751.1| PREDICTED: glutathione reductase, chloroplastic-like [Brachypodium distachyon]"	1	0.0112104	_SSDGLLSLK(ac)TNK_	SSDGLLSLK(1)TNK	325	1.8024	70.089	chloroplast	biological_process;single-organism metabolic process;metabolic process;oxidation-reduction process;cellular homeostasis;cellular process;single-organism process;regulation of cellular process;single-organism cellular process;regulation of biological process;biological regulation;regulation of biological quality;homeostatic process;cell redox homeostasis;sulfur compound metabolic process;cellular …	molecular_function;catalytic activity;oxidoreductase activity;nucleoside phosphate binding;coenzyme binding;cofactor binding;nucleotide binding;anion binding;heterocyclic compound binding;binding;small molecule binding;ion binding;organic cyclic compound binding;flavin adenine dinucleotide binding;oxidoreductase activity, acting on a sulfur group of donors;oxidoreductase activity, acting on NAD(P…		K00383	GSR:glutathione reductase (NADPH) [EC:1.8.1.7];GSR:glutathione reductase (NADPH) [EC:1.8.1.7];	Glutathione metabolism ;Thyroid hormone synthesis ;	IPR012999;IPR016156;IPR004099;IPR023753;IPR006324;IPR013027;IPR001327;	"Pyridine nucleotide-disulphide oxidoreductase, class I, active site";"FAD/NAD-linked reductase, dimerisation domain";"Pyridine nucleotide-disulphide oxidoreductase, dimerisation domain";"Pyridine nucleotide-disulphide oxidoreductase, FAD/NAD(P)-binding domain";Glutathione-disulphide reductase;FAD-dependent pyridine nucleotide-disulphide oxidoreductase;"Pyridine nucleotide-disulphide oxidoreducta…
357114085	">gi|357114085|ref|XP_003558831.1| PREDICTED: chaperonin CPN60-1, mitochondrial [Brachypodium distachyon]"	1	5.39e-05	_DLDK(ac)LQTANFDQK_	DLDK(1)LQTANFDQK	459	1.2381	94.09	mitochondria	biological_process;cellular process;cellular macromolecule metabolic process;protein folding;metabolic process;organic substance metabolic process;cellular protein metabolic process;protein metabolic process;macromolecule metabolic process;cellular metabolic process;primary metabolic process;protein refolding;	purine ribonucleotide binding;anion binding;ribonucleotide binding;small molecule binding;ion binding;ribonucleoside binding;purine ribonucleoside triphosphate binding;carbohydrate derivative binding;adenyl ribonucleotide binding;nucleoside phosphate binding;molecular_function;nucleotide binding;nucleoside binding;adenyl nucleotide binding;heterocyclic compound binding;binding;purine nucleoside b…	intracellular;cell part;cell;intracellular part;cellular_component;cytoplasm;	K04077	groEL:chaperonin GroEL;groEL:chaperonin GroEL;groEL:chaperonin GroEL;groEL:chaperonin GroEL;	RNA degradation ;Tuberculosis ;Legionellosis ;Type I diabetes mellitus ;	IPR027413;IPR027409;IPR002423;IPR001844;IPR018370;	GroEL-like equatorial domain;GroEL-like apical domain;Chaperonin Cpn60/TCP-1 family;Chaperonin Cpn60;"Chaperonin Cpn60, conserved site";
357114147	">gi|357114147|ref|XP_003558862.1| PREDICTED: putative aconitate hydratase, cytoplasmic [Brachypodium distachyon]"	1	0.00598634	_LVNK(ac)FLK_	LVNK(1)FLK	831	2.3891	80.229	chloroplast	biological_process;metabolic process;			K01681	ACO:aconitate hydratase [EC:4.2.1.3];ACO:aconitate hydratase [EC:4.2.1.3];ACO:aconitate hydratase [EC:4.2.1.3];ACO:aconitate hydratase [EC:4.2.1.3];ACO:aconitate hydratase [EC:4.2.1.3];ACO:aconitate hydratase [EC:4.2.1.3];ACO:aconitate hydratase [EC:4.2.1.3];ACO:aconitate hydratase [EC:4.2.1.3];ACO:aconitate hydratase [EC:4.2.1.3];ACO:aconitate hydratase [EC:4.2.1.3];	Metabolic pathways ;Biosynthesis of secondary metabolites ;Biosynthesis of antibiotics ;Microbial metabolism in diverse environments ;Biosynthesis of amino acids ;Carbon metabolism ;2-Oxocarboxylic acid metabolism ;Glyoxylate and dicarboxylate metabolism ;Citrate cycle (TCA cycle) ;Carbon fixation pathways in prokaryotes ;	IPR001030;IPR000573;IPR015931;IPR015932;IPR015928;IPR018136;IPR006249;	"Aconitase/3-isopropylmalate dehydratase large subunit, alpha/beta/alpha";"Aconitase A/isopropylmalate dehydratase small subunit, swivel";"Aconitase/3-isopropylmalate dehydratase large subunit, alpha/beta/alpha, subdomain 1/3";"Aconitase/3-isopropylmalate dehydratase large subunit, alpha/beta/alpha, subdomain 2";"Aconitase/3-isopropylmalate dehydratase, swivel";"Aconitase family, 4Fe-4S cluster b…
357114166	>gi|357114166|ref|XP_003558871.1| PREDICTED: glutathione S-transferase F11-like [Brachypodium distachyon]	1	0.0026081	_LAK(ac)VLDVYEQR_	LAK(1)VLDVYEQR	148	3.4377	80.96	chloroplast		molecular_function;binding;protein binding;		K00799	GST:glutathione S-transferase [EC:2.5.1.18];GST:glutathione S-transferase [EC:2.5.1.18];GST:glutathione S-transferase [EC:2.5.1.18];GST:glutathione S-transferase [EC:2.5.1.18];	Glutathione metabolism ;Chemical carcinogenesis ;Metabolism of xenobiotics by cytochrome P450 ;Drug metabolism - cytochrome P450 ;	IPR010987;IPR004046;IPR004045;IPR012336;	"Glutathione S-transferase, C-terminal-like";"Glutathione S-transferase, C-terminal";"Glutathione S-transferase, N-terminal";Thioredoxin-like fold;
357114208	>gi|357114208|ref|XP_003558892.1| PREDICTED: catalase-1 [Brachypodium distachyon];>gi|357123085|ref|XP_003563243.1| PREDICTED: catalase isozyme 1 [Brachypodium distachyon]	1	3.37e-08	_FDFDPLDVTK(ac)TWPEDIIPLQPVGR_	FDFDPLDVTK(1)TWPEDIIPLQPVGR	291	-2.6308	100.47	peroxisome	biological_process;single-organism metabolic process;metabolic process;oxidation-reduction process;response to stress;response to stimulus;response to oxidative stress;	molecular_function;antioxidant activity;peroxidase activity;oxidoreductase activity;catalytic activity;oxidoreductase activity, acting on peroxide as acceptor;catalase activity;binding;heterocyclic compound binding;organic cyclic compound binding;tetrapyrrole binding;heme binding;		K03781	katE:catalase [EC:1.11.1.6];katE:catalase [EC:1.11.1.6];katE:catalase [EC:1.11.1.6];katE:catalase [EC:1.11.1.6];katE:catalase [EC:1.11.1.6];katE:catalase [EC:1.11.1.6];katE:catalase [EC:1.11.1.6];	Biosynthesis of secondary metabolites ;Biosynthesis of antibiotics ;Peroxisome ;Glyoxylate and dicarboxylate metabolism ;FoxO signaling pathway ;Tryptophan metabolism ;Amyotrophic lateral sclerosis (ALS) ;	IPR024708;IPR011614;IPR020835;IPR002226;IPR010582;IPR018028;	Catalase active site;Catalase core domain;Catalase-like domain;Catalase haem-binding site;Catalase immune-responsive domain;"Catalase, mono-functional, haem-containing";
357114208	>gi|357114208|ref|XP_003558892.1| PREDICTED: catalase-1 [Brachypodium distachyon]	1	0.00457388	_FDPAK(ac)HAPR_	FDPAK(1)HAPR	401	0.65887	90.906	peroxisome	biological_process;single-organism metabolic process;metabolic process;oxidation-reduction process;response to stress;response to stimulus;response to oxidative stress;	molecular_function;antioxidant activity;peroxidase activity;oxidoreductase activity;catalytic activity;oxidoreductase activity, acting on peroxide as acceptor;catalase activity;binding;heterocyclic compound binding;organic cyclic compound binding;tetrapyrrole binding;heme binding;		K03781	katE:catalase [EC:1.11.1.6];katE:catalase [EC:1.11.1.6];katE:catalase [EC:1.11.1.6];katE:catalase [EC:1.11.1.6];katE:catalase [EC:1.11.1.6];katE:catalase [EC:1.11.1.6];katE:catalase [EC:1.11.1.6];	Biosynthesis of secondary metabolites ;Biosynthesis of antibiotics ;Peroxisome ;Glyoxylate and dicarboxylate metabolism ;FoxO signaling pathway ;Tryptophan metabolism ;Amyotrophic lateral sclerosis (ALS) ;	IPR024708;IPR011614;IPR020835;IPR002226;IPR010582;IPR018028;	Catalase active site;Catalase core domain;Catalase-like domain;Catalase haem-binding site;Catalase immune-responsive domain;"Catalase, mono-functional, haem-containing";
357114208	>gi|357114208|ref|XP_003558892.1| PREDICTED: catalase-1 [Brachypodium distachyon]	1	0.0135125	_GFAIK(ac)FYTR_	GFAIK(1)FYTR	125	1.5098	68.847	peroxisome	biological_process;single-organism metabolic process;metabolic process;oxidation-reduction process;response to stress;response to stimulus;response to oxidative stress;	molecular_function;antioxidant activity;peroxidase activity;oxidoreductase activity;catalytic activity;oxidoreductase activity, acting on peroxide as acceptor;catalase activity;binding;heterocyclic compound binding;organic cyclic compound binding;tetrapyrrole binding;heme binding;		K03781	katE:catalase [EC:1.11.1.6];katE:catalase [EC:1.11.1.6];katE:catalase [EC:1.11.1.6];katE:catalase [EC:1.11.1.6];katE:catalase [EC:1.11.1.6];katE:catalase [EC:1.11.1.6];katE:catalase [EC:1.11.1.6];	Biosynthesis of secondary metabolites ;Biosynthesis of antibiotics ;Peroxisome ;Glyoxylate and dicarboxylate metabolism ;FoxO signaling pathway ;Tryptophan metabolism ;Amyotrophic lateral sclerosis (ALS) ;	IPR024708;IPR011614;IPR020835;IPR002226;IPR010582;IPR018028;	Catalase active site;Catalase core domain;Catalase-like domain;Catalase haem-binding site;Catalase immune-responsive domain;"Catalase, mono-functional, haem-containing";
357114208	>gi|357114208|ref|XP_003558892.1| PREDICTED: catalase-1 [Brachypodium distachyon]	1	4.52e-21	_GPILLEDYHLVEK(ac)IANFDR_	GPILLEDYHLVEK(1)IANFDR	50	0.85321	138.97	peroxisome	biological_process;single-organism metabolic process;metabolic process;oxidation-reduction process;response to stress;response to stimulus;response to oxidative stress;	molecular_function;antioxidant activity;peroxidase activity;oxidoreductase activity;catalytic activity;oxidoreductase activity, acting on peroxide as acceptor;catalase activity;binding;heterocyclic compound binding;organic cyclic compound binding;tetrapyrrole binding;heme binding;		K03781	katE:catalase [EC:1.11.1.6];katE:catalase [EC:1.11.1.6];katE:catalase [EC:1.11.1.6];katE:catalase [EC:1.11.1.6];katE:catalase [EC:1.11.1.6];katE:catalase [EC:1.11.1.6];katE:catalase [EC:1.11.1.6];	Biosynthesis of secondary metabolites ;Biosynthesis of antibiotics ;Peroxisome ;Glyoxylate and dicarboxylate metabolism ;FoxO signaling pathway ;Tryptophan metabolism ;Amyotrophic lateral sclerosis (ALS) ;	IPR024708;IPR011614;IPR020835;IPR002226;IPR010582;IPR018028;	Catalase active site;Catalase core domain;Catalase-like domain;Catalase haem-binding site;Catalase immune-responsive domain;"Catalase, mono-functional, haem-containing";
357114208	>gi|357114208|ref|XP_003558892.1| PREDICTED: catalase-1 [Brachypodium distachyon]	1	4.24e-10	_LTHEIK(ac)SIWLSYWSQADR_	LTHEIK(1)SIWLSYWSQADR	464	0.20009	110.56	peroxisome	biological_process;single-organism metabolic process;metabolic process;oxidation-reduction process;response to stress;response to stimulus;response to oxidative stress;	molecular_function;antioxidant activity;peroxidase activity;oxidoreductase activity;catalytic activity;oxidoreductase activity, acting on peroxide as acceptor;catalase activity;binding;heterocyclic compound binding;organic cyclic compound binding;tetrapyrrole binding;heme binding;		K03781	katE:catalase [EC:1.11.1.6];katE:catalase [EC:1.11.1.6];katE:catalase [EC:1.11.1.6];katE:catalase [EC:1.11.1.6];katE:catalase [EC:1.11.1.6];katE:catalase [EC:1.11.1.6];katE:catalase [EC:1.11.1.6];	Biosynthesis of secondary metabolites ;Biosynthesis of antibiotics ;Peroxisome ;Glyoxylate and dicarboxylate metabolism ;FoxO signaling pathway ;Tryptophan metabolism ;Amyotrophic lateral sclerosis (ALS) ;	IPR024708;IPR011614;IPR020835;IPR002226;IPR010582;IPR018028;	Catalase active site;Catalase core domain;Catalase-like domain;Catalase haem-binding site;Catalase immune-responsive domain;"Catalase, mono-functional, haem-containing";
357114230	">gi|357114230|ref|XP_003558903.1| PREDICTED: glyceraldehyde-3-phosphate dehydrogenase B, chloroplastic [Brachypodium distachyon]"	1	2.04e-17	_NASHLLK(ac)YDSMLGTFK_	NASHLLK(1)YDSMLGTFK	126	1.5287	140.46	chloroplast	biological_process;single-organism metabolic process;metabolic process;oxidation-reduction process;single-organism carbohydrate metabolic process;carbohydrate metabolic process;hexose metabolic process;organic substance metabolic process;monosaccharide metabolic process;primary metabolic process;glucose metabolic process;	molecular_function;oxidoreductase activity, acting on the aldehyde or oxo group of = donors;oxidoreductase activity;catalytic activity;oxidoreductase activity, acting on the aldehyde or oxo group of = donors, NAD or NADP as acceptor;nucleoside phosphate binding;coenzyme binding;cofactor binding;nucleotide binding;heterocyclic compound binding;binding;small molecule binding;organic cyclic compound…		K05298	GAPA:glyceraldehyde-3-phosphate dehydrogenase (NADP+) (phosphorylating) [EC:1.2.1.13];GAPA:glyceraldehyde-3-phosphate dehydrogenase (NADP+) (phosphorylating) [EC:1.2.1.13];GAPA:glyceraldehyde-3-phosphate dehydrogenase (NADP+) (phosphorylating) [EC:1.2.1.13];GAPA:glyceraldehyde-3-phosphate dehydrogenase (NADP+) (phosphorylating) [EC:1.2.1.13];	Metabolic pathways ;Microbial metabolism in diverse environments ;Carbon metabolism ;Carbon fixation in photosynthetic organisms ;	IPR020831;IPR020829;IPR020828;IPR006424;IPR016040;IPR003823;	Glyceraldehyde/Erythrose phosphate dehydrogenase family;"Glyceraldehyde 3-phosphate dehydrogenase, catalytic domain";"Glyceraldehyde 3-phosphate dehydrogenase, NAD(P) binding domain";"Glyceraldehyde-3-phosphate dehydrogenase, type I";NAD(P)-binding domain;Domain of unknown function CP12;
357114230	">gi|357114230|ref|XP_003558903.1| PREDICTED: glyceraldehyde-3-phosphate dehydrogenase B, chloroplastic [Brachypodium distachyon]"	1	1.5e-05	_YDSM(ox)LGTFK(ac)ADVK_	YDSMLGTFK(1)ADVK	135	0.30299	100.38	chloroplast	biological_process;single-organism metabolic process;metabolic process;oxidation-reduction process;single-organism carbohydrate metabolic process;carbohydrate metabolic process;hexose metabolic process;organic substance metabolic process;monosaccharide metabolic process;primary metabolic process;glucose metabolic process;	molecular_function;oxidoreductase activity, acting on the aldehyde or oxo group of = donors;oxidoreductase activity;catalytic activity;oxidoreductase activity, acting on the aldehyde or oxo group of = donors, NAD or NADP as acceptor;nucleoside phosphate binding;coenzyme binding;cofactor binding;nucleotide binding;heterocyclic compound binding;binding;small molecule binding;organic cyclic compound…		K05298	GAPA:glyceraldehyde-3-phosphate dehydrogenase (NADP+) (phosphorylating) [EC:1.2.1.13];GAPA:glyceraldehyde-3-phosphate dehydrogenase (NADP+) (phosphorylating) [EC:1.2.1.13];GAPA:glyceraldehyde-3-phosphate dehydrogenase (NADP+) (phosphorylating) [EC:1.2.1.13];GAPA:glyceraldehyde-3-phosphate dehydrogenase (NADP+) (phosphorylating) [EC:1.2.1.13];	Metabolic pathways ;Microbial metabolism in diverse environments ;Carbon metabolism ;Carbon fixation in photosynthetic organisms ;	IPR020831;IPR020829;IPR020828;IPR006424;IPR016040;IPR003823;	Glyceraldehyde/Erythrose phosphate dehydrogenase family;"Glyceraldehyde 3-phosphate dehydrogenase, catalytic domain";"Glyceraldehyde 3-phosphate dehydrogenase, NAD(P) binding domain";"Glyceraldehyde-3-phosphate dehydrogenase, type I";NAD(P)-binding domain;Domain of unknown function CP12;
357114230	">gi|357114230|ref|XP_003558903.1| PREDICTED: glyceraldehyde-3-phosphate dehydrogenase B, chloroplastic [Brachypodium distachyon]"	1	4.59e-10	_VVDLAHLVASK(ac)WPGSEVK_	VVDLAHLVASK(1)WPGSEVK	416	-1.4497	111.77	chloroplast	biological_process;single-organism metabolic process;metabolic process;oxidation-reduction process;single-organism carbohydrate metabolic process;carbohydrate metabolic process;hexose metabolic process;organic substance metabolic process;monosaccharide metabolic process;primary metabolic process;glucose metabolic process;	molecular_function;oxidoreductase activity, acting on the aldehyde or oxo group of = donors;oxidoreductase activity;catalytic activity;oxidoreductase activity, acting on the aldehyde or oxo group of = donors, NAD or NADP as acceptor;nucleoside phosphate binding;coenzyme binding;cofactor binding;nucleotide binding;heterocyclic compound binding;binding;small molecule binding;organic cyclic compound…		K05298	GAPA:glyceraldehyde-3-phosphate dehydrogenase (NADP+) (phosphorylating) [EC:1.2.1.13];GAPA:glyceraldehyde-3-phosphate dehydrogenase (NADP+) (phosphorylating) [EC:1.2.1.13];GAPA:glyceraldehyde-3-phosphate dehydrogenase (NADP+) (phosphorylating) [EC:1.2.1.13];GAPA:glyceraldehyde-3-phosphate dehydrogenase (NADP+) (phosphorylating) [EC:1.2.1.13];	Metabolic pathways ;Microbial metabolism in diverse environments ;Carbon metabolism ;Carbon fixation in photosynthetic organisms ;	IPR020831;IPR020829;IPR020828;IPR006424;IPR016040;IPR003823;	Glyceraldehyde/Erythrose phosphate dehydrogenase family;"Glyceraldehyde 3-phosphate dehydrogenase, catalytic domain";"Glyceraldehyde 3-phosphate dehydrogenase, NAD(P) binding domain";"Glyceraldehyde-3-phosphate dehydrogenase, type I";NAD(P)-binding domain;Domain of unknown function CP12;
357114919	>gi|357114919|ref|XP_003559241.1| PREDICTED: chalcone--flavonone isomerase [Brachypodium distachyon]	1	0.00140051	_DVVTGEFEK(ac)FTR_	DVVTGEFEK(1)FTR	90	2.9442	86.288	cytosol	biological_process;organic substance biosynthetic process;flavonoid metabolic process;biosynthetic process;metabolic process;organic substance metabolic process;flavonoid biosynthetic process;	molecular_function;intramolecular lyase activity;catalytic activity;isomerase activity;chalcone isomerase activity;		K01859	E5.5.1.6:chalcone isomerase [EC:5.5.1.6];E5.5.1.6:chalcone isomerase [EC:5.5.1.6];E5.5.1.6:chalcone isomerase [EC:5.5.1.6];	Metabolic pathways ;Biosynthesis of secondary metabolites ;Flavonoid biosynthesis ;	IPR016087;IPR016088;	Chalcone isomerase;"Chalcone isomerase, 3-layer sandwich";
357115449	>gi|357115449|ref|XP_003559501.1| PREDICTED: transcriptional adapter ADA2 [Brachypodium distachyon]	1	0.0436344	_ESGQLIPTTK(ac)VVHK_	ESGQLIPTTK(1)VVHK	438	1.5124	42.947	nuclear		molecular_function;binding;chromatin binding;protein binding;heterocyclic compound binding;organic cyclic compound binding;nucleic acid binding;DNA binding;cation binding;ion binding;transition metal ion binding;metal ion binding;zinc ion binding;					IPR001005;IPR017884;IPR000433;IPR007526;IPR009057;	SANT/Myb domain;SANT domain;"Zinc finger, ZZ-type";SWIRM domain;Homeodomain-like;
357116096	>gi|357116096|ref|XP_003559820.1| PREDICTED: probable histone H2A variant 3 [Brachypodium distachyon]	1	1.02e-14	_AGK(ac)GGK(ac)GLLAAK(ac)TTAAK(ac)TAEK_	AGK(1)GGK(1)GLLAAK(1)TTAAK(1)TAEK	4	1.0808	165.17	nuclear		molecular_function;binding;heterocyclic compound binding;organic cyclic compound binding;nucleic acid binding;DNA binding;protein binding;protein dimerization activity;protein heterodimerization activity;	chromosome;cell;cellular_component;intracellular;protein complex;intracellular non-membrane-bounded organelle;organelle;DNA bending complex;protein-DNA complex;non-membrane-bounded organelle;macromolecular complex;intracellular organelle part;cell part;chromosomal part;intracellular organelle;intracellular part;organelle part;chromatin;DNA packaging complex;nucleosome;membrane-bounded organelle;i…	K11251	H2A:histone H2A;H2A:histone H2A;	Alcoholism ;Systemic lupus erythematosus ;	IPR009072;IPR007125;IPR002119;	Histone-fold;Histone core;Histone H2A;
357116096	>gi|357116096|ref|XP_003559820.1| PREDICTED: probable histone H2A variant 3 [Brachypodium distachyon]	1	1.02e-14	_GGK(ac)GLLAAK(ac)TTAAK(ac)TAEK_	GGK(1)GLLAAK(1)TTAAK(1)TAEK	7	1.249	165.17	nuclear		molecular_function;binding;heterocyclic compound binding;organic cyclic compound binding;nucleic acid binding;DNA binding;protein binding;protein dimerization activity;protein heterodimerization activity;	chromosome;cell;cellular_component;intracellular;protein complex;intracellular non-membrane-bounded organelle;organelle;DNA bending complex;protein-DNA complex;non-membrane-bounded organelle;macromolecular complex;intracellular organelle part;cell part;chromosomal part;intracellular organelle;intracellular part;organelle part;chromatin;DNA packaging complex;nucleosome;membrane-bounded organelle;i…	K11251	H2A:histone H2A;H2A:histone H2A;	Alcoholism ;Systemic lupus erythematosus ;	IPR009072;IPR007125;IPR002119;	Histone-fold;Histone core;Histone H2A;
357116096	>gi|357116096|ref|XP_003559820.1| PREDICTED: probable histone H2A variant 3 [Brachypodium distachyon]	1	1.17e-15	_GLLAAK(ac)TTAAK(ac)TAEK_	GLLAAK(1)TTAAK(1)TAEK	13	0.37722	165.17	nuclear		molecular_function;binding;heterocyclic compound binding;organic cyclic compound binding;nucleic acid binding;DNA binding;protein binding;protein dimerization activity;protein heterodimerization activity;	chromosome;cell;cellular_component;intracellular;protein complex;intracellular non-membrane-bounded organelle;organelle;DNA bending complex;protein-DNA complex;non-membrane-bounded organelle;macromolecular complex;intracellular organelle part;cell part;chromosomal part;intracellular organelle;intracellular part;organelle part;chromatin;DNA packaging complex;nucleosome;membrane-bounded organelle;i…	K11251	H2A:histone H2A;H2A:histone H2A;	Alcoholism ;Systemic lupus erythematosus ;	IPR009072;IPR007125;IPR002119;	Histone-fold;Histone core;Histone H2A;
357116096	>gi|357116096|ref|XP_003559820.1| PREDICTED: probable histone H2A variant 3 [Brachypodium distachyon]	1	1.17e-15	_TTAAK(ac)TAEK_	TTAAK(1)TAEK	18	0.66795	159.81	nuclear		molecular_function;binding;heterocyclic compound binding;organic cyclic compound binding;nucleic acid binding;DNA binding;protein binding;protein dimerization activity;protein heterodimerization activity;	chromosome;cell;cellular_component;intracellular;protein complex;intracellular non-membrane-bounded organelle;organelle;DNA bending complex;protein-DNA complex;non-membrane-bounded organelle;macromolecular complex;intracellular organelle part;cell part;chromosomal part;intracellular organelle;intracellular part;organelle part;chromatin;DNA packaging complex;nucleosome;membrane-bounded organelle;i…	K11251	H2A:histone H2A;H2A:histone H2A;	Alcoholism ;Systemic lupus erythematosus ;	IPR009072;IPR007125;IPR002119;	Histone-fold;Histone core;Histone H2A;
357116174	">gi|357116174|ref|XP_003559858.1| PREDICTED: ferredoxin-dependent glutamate synthase, chloroplastic [Brachypodium distachyon]"	1	0.00291553	_AVK(ac)SGLLK_	AVK(1)SGLLK	802	1.119	96.143	chloroplast	biological_process;metabolic process;nitrogen compound metabolic process;single-organism metabolic process;oxidation-reduction process;organic substance biosynthetic process;dicarboxylic acid metabolic process;small molecule biosynthetic process;small molecule metabolic process;oxoacid metabolic process;glutamine family amino acid biosynthetic process;glutamine family amino acid metabolic process…	molecular_function;oxidoreductase activity;oxidoreductase activity, acting on the CH-NH2 group of donors;catalytic activity;glutamate synthase activity;		K00284	E1.4.7.1:glutamate synthase (ferredoxin) [EC:1.4.7.1];E1.4.7.1:glutamate synthase (ferredoxin) [EC:1.4.7.1];E1.4.7.1:glutamate synthase (ferredoxin) [EC:1.4.7.1];	Microbial metabolism in diverse environments ;Glyoxylate and dicarboxylate metabolism ;Nitrogen metabolism ;	IPR000583;IPR006982;IPR017932;IPR029055;IPR002932;IPR002489;IPR013785;	Class II glutamine amidotransferase domain;"Glutamate synthase, central-N";Glutamine amidotransferase type 2 domain;"Nucleophile aminohydrolases, N-terminal";Glutamate synthase domain;"Glutamate synthase, alpha subunit, C-terminal";Aldolase-type TIM barrel;
357116174	">gi|357116174|ref|XP_003559858.1| PREDICTED: ferredoxin-dependent glutamate synthase, chloroplastic [Brachypodium distachyon]"	1	0.00260077	_SGLLK(ac)ILSK_	SGLLK(1)ILSK	807	0.34896	91.961	chloroplast	biological_process;metabolic process;nitrogen compound metabolic process;single-organism metabolic process;oxidation-reduction process;organic substance biosynthetic process;dicarboxylic acid metabolic process;small molecule biosynthetic process;small molecule metabolic process;oxoacid metabolic process;glutamine family amino acid biosynthetic process;glutamine family amino acid metabolic process…	molecular_function;oxidoreductase activity;oxidoreductase activity, acting on the CH-NH2 group of donors;catalytic activity;glutamate synthase activity;		K00284	E1.4.7.1:glutamate synthase (ferredoxin) [EC:1.4.7.1];E1.4.7.1:glutamate synthase (ferredoxin) [EC:1.4.7.1];E1.4.7.1:glutamate synthase (ferredoxin) [EC:1.4.7.1];	Microbial metabolism in diverse environments ;Glyoxylate and dicarboxylate metabolism ;Nitrogen metabolism ;	IPR000583;IPR006982;IPR017932;IPR029055;IPR002932;IPR002489;IPR013785;	Class II glutamine amidotransferase domain;"Glutamate synthase, central-N";Glutamine amidotransferase type 2 domain;"Nucleophile aminohydrolases, N-terminal";Glutamate synthase domain;"Glutamate synthase, alpha subunit, C-terminal";Aldolase-type TIM barrel;
357116174	">gi|357116174|ref|XP_003559858.1| PREDICTED: ferredoxin-dependent glutamate synthase, chloroplastic [Brachypodium distachyon]"	1	0.00440367	_DLVELK(ac)SDR_	DLVELK(1)SDR	934	-0.37875	86.014	chloroplast	biological_process;metabolic process;nitrogen compound metabolic process;single-organism metabolic process;oxidation-reduction process;organic substance biosynthetic process;dicarboxylic acid metabolic process;small molecule biosynthetic process;small molecule metabolic process;oxoacid metabolic process;glutamine family amino acid biosynthetic process;glutamine family amino acid metabolic process…	molecular_function;oxidoreductase activity;oxidoreductase activity, acting on the CH-NH2 group of donors;catalytic activity;glutamate synthase activity;		K00284	E1.4.7.1:glutamate synthase (ferredoxin) [EC:1.4.7.1];E1.4.7.1:glutamate synthase (ferredoxin) [EC:1.4.7.1];E1.4.7.1:glutamate synthase (ferredoxin) [EC:1.4.7.1];	Microbial metabolism in diverse environments ;Glyoxylate and dicarboxylate metabolism ;Nitrogen metabolism ;	IPR000583;IPR006982;IPR017932;IPR029055;IPR002932;IPR002489;IPR013785;	Class II glutamine amidotransferase domain;"Glutamate synthase, central-N";Glutamine amidotransferase type 2 domain;"Nucleophile aminohydrolases, N-terminal";Glutamate synthase domain;"Glutamate synthase, alpha subunit, C-terminal";Aldolase-type TIM barrel;
357116174	">gi|357116174|ref|XP_003559858.1| PREDICTED: ferredoxin-dependent glutamate synthase, chloroplastic [Brachypodium distachyon]"	1	1.83e-11	_PGGEFHANNPEMSK(ac)LLHK_	PGGEFHANNPEMSK(1)LLHK	898	0.84819	110.74	chloroplast	biological_process;metabolic process;nitrogen compound metabolic process;single-organism metabolic process;oxidation-reduction process;organic substance biosynthetic process;dicarboxylic acid metabolic process;small molecule biosynthetic process;small molecule metabolic process;oxoacid metabolic process;glutamine family amino acid biosynthetic process;glutamine family amino acid metabolic process…	molecular_function;oxidoreductase activity;oxidoreductase activity, acting on the CH-NH2 group of donors;catalytic activity;glutamate synthase activity;		K00284	E1.4.7.1:glutamate synthase (ferredoxin) [EC:1.4.7.1];E1.4.7.1:glutamate synthase (ferredoxin) [EC:1.4.7.1];E1.4.7.1:glutamate synthase (ferredoxin) [EC:1.4.7.1];	Microbial metabolism in diverse environments ;Glyoxylate and dicarboxylate metabolism ;Nitrogen metabolism ;	IPR000583;IPR006982;IPR017932;IPR029055;IPR002932;IPR002489;IPR013785;	Class II glutamine amidotransferase domain;"Glutamate synthase, central-N";Glutamine amidotransferase type 2 domain;"Nucleophile aminohydrolases, N-terminal";Glutamate synthase domain;"Glutamate synthase, alpha subunit, C-terminal";Aldolase-type TIM barrel;
357116174	">gi|357116174|ref|XP_003559858.1| PREDICTED: ferredoxin-dependent glutamate synthase, chloroplastic [Brachypodium distachyon]"	1	0.0189341	_TDLLK(ac)PK_	TDLLK(1)PK	1288	-2.8782	63.565	chloroplast	biological_process;metabolic process;nitrogen compound metabolic process;single-organism metabolic process;oxidation-reduction process;organic substance biosynthetic process;dicarboxylic acid metabolic process;small molecule biosynthetic process;small molecule metabolic process;oxoacid metabolic process;glutamine family amino acid biosynthetic process;glutamine family amino acid metabolic process…	molecular_function;oxidoreductase activity;oxidoreductase activity, acting on the CH-NH2 group of donors;catalytic activity;glutamate synthase activity;		K00284	E1.4.7.1:glutamate synthase (ferredoxin) [EC:1.4.7.1];E1.4.7.1:glutamate synthase (ferredoxin) [EC:1.4.7.1];E1.4.7.1:glutamate synthase (ferredoxin) [EC:1.4.7.1];	Microbial metabolism in diverse environments ;Glyoxylate and dicarboxylate metabolism ;Nitrogen metabolism ;	IPR000583;IPR006982;IPR017932;IPR029055;IPR002932;IPR002489;IPR013785;	Class II glutamine amidotransferase domain;"Glutamate synthase, central-N";Glutamine amidotransferase type 2 domain;"Nucleophile aminohydrolases, N-terminal";Glutamate synthase domain;"Glutamate synthase, alpha subunit, C-terminal";Aldolase-type TIM barrel;
357116394	">gi|357116394|ref|XP_003559966.1| PREDICTED: serine hydroxymethyltransferase 1, mitochondrial [Brachypodium distachyon]"	1	6.54e-06	_GYDIVSGGTDNHLVLVNLK(ac)NK_	GYDIVSGGTDNHLVLVNLK(1)NK	388	1.0398	81.016	mitochondria	cellular amino acid metabolic process;organonitrogen compound metabolic process;nitrogen compound metabolic process;alpha-amino acid metabolic process;cellular process;serine family amino acid metabolic process;small molecule metabolic process;oxoacid metabolic process;organic acid metabolic process;biological_process;single-organism metabolic process;metabolic process;organic substance metabolic…	molecular_function;catalytic activity;hydroxymethyl-, formyl- and related transferase activity;transferase activity;transferase activity, transferring one-carbon groups;glycine hydroxymethyltransferase activity;cofactor binding;anion binding;binding;ion binding;pyridoxal phosphate binding;		K00600	glyA:glycine hydroxymethyltransferase [EC:2.1.2.1];glyA:glycine hydroxymethyltransferase [EC:2.1.2.1];glyA:glycine hydroxymethyltransferase [EC:2.1.2.1];glyA:glycine hydroxymethyltransferase [EC:2.1.2.1];glyA:glycine hydroxymethyltransferase [EC:2.1.2.1];glyA:glycine hydroxymethyltransferase [EC:2.1.2.1];glyA:glycine hydroxymethyltransferase [EC:2.1.2.1];glyA:glycine hydroxymethyltransferase [EC:…	Metabolic pathways ;Biosynthesis of secondary metabolites ;Biosynthesis of antibiotics ;Microbial metabolism in diverse environments ;Biosynthesis of amino acids ;Carbon metabolism ;Glycine, serine and threonine metabolism ;Glyoxylate and dicarboxylate metabolism ;Methane metabolism ;One carbon pool by folate ;Cyanoamino acid metabolism ;	IPR015421;IPR015422;IPR015424;IPR019798;IPR001085;	"Pyridoxal phosphate-dependent transferase, major region, subdomain 1";"Pyridoxal phosphate-dependent transferase, major region, subdomain 2";Pyridoxal phosphate-dependent transferase;"Serine hydroxymethyltransferase, pyridoxal phosphate binding site";Serine hydroxymethyltransferase;
357116394	">gi|357116394|ref|XP_003559966.1| PREDICTED: serine hydroxymethyltransferase 1, mitochondrial [Brachypodium distachyon]"	1	0.0182767	_QGK(ac)EIM(ox)YDFEDK_	QGK(1)EIMYDFEDK	306	2.8446	65.043	mitochondria	cellular amino acid metabolic process;organonitrogen compound metabolic process;nitrogen compound metabolic process;alpha-amino acid metabolic process;cellular process;serine family amino acid metabolic process;small molecule metabolic process;oxoacid metabolic process;organic acid metabolic process;biological_process;single-organism metabolic process;metabolic process;organic substance metabolic…	molecular_function;catalytic activity;hydroxymethyl-, formyl- and related transferase activity;transferase activity;transferase activity, transferring one-carbon groups;glycine hydroxymethyltransferase activity;cofactor binding;anion binding;binding;ion binding;pyridoxal phosphate binding;		K00600	glyA:glycine hydroxymethyltransferase [EC:2.1.2.1];glyA:glycine hydroxymethyltransferase [EC:2.1.2.1];glyA:glycine hydroxymethyltransferase [EC:2.1.2.1];glyA:glycine hydroxymethyltransferase [EC:2.1.2.1];glyA:glycine hydroxymethyltransferase [EC:2.1.2.1];glyA:glycine hydroxymethyltransferase [EC:2.1.2.1];glyA:glycine hydroxymethyltransferase [EC:2.1.2.1];glyA:glycine hydroxymethyltransferase [EC:…	Metabolic pathways ;Biosynthesis of secondary metabolites ;Biosynthesis of antibiotics ;Microbial metabolism in diverse environments ;Biosynthesis of amino acids ;Carbon metabolism ;Glycine, serine and threonine metabolism ;Glyoxylate and dicarboxylate metabolism ;Methane metabolism ;One carbon pool by folate ;Cyanoamino acid metabolism ;	IPR015421;IPR015422;IPR015424;IPR019798;IPR001085;	"Pyridoxal phosphate-dependent transferase, major region, subdomain 1";"Pyridoxal phosphate-dependent transferase, major region, subdomain 2";Pyridoxal phosphate-dependent transferase;"Serine hydroxymethyltransferase, pyridoxal phosphate binding site";Serine hydroxymethyltransferase;
357116450	>gi|357116450|ref|XP_003559994.1| PREDICTED: vestitone reductase-like [Brachypodium distachyon];>gi|357122083|ref|XP_003562745.1| PREDICTED: vestitone reductase-like [Brachypodium distachyon]	1	0.000451422	_HYAAK(ac)HPELK_	HYAAK(1)HPELK	282	-0.066504	83.869	chloroplast		molecular_function;catalytic activity;cofactor binding;binding;coenzyme binding;					IPR001509;IPR016040;	"NAD-dependent epimerase/dehydratase, N-terminal domain";NAD(P)-binding domain;
357116851	">gi|357116851|ref|XP_003560190.1| PREDICTED: 4-hydroxy-3-methylbut-2-enyl diphosphate reductase, chloroplastic [Brachypodium distachyon]"	1	0.00884933	_VWNMVEK(ac)HK_	VWNMVEK(1)HK	224	1.8816	72.928	chloroplast	lipid metabolic process;organic substance biosynthetic process;small molecule metabolic process;oxoacid metabolic process;phosphate-containing compound metabolic process;isopentenyl diphosphate biosynthetic process;phosphorus metabolic process;monocarboxylic acid metabolic process;organophosphate biosynthetic process;single-organism metabolic process;pyruvate metabolic process;cellular metabolic …	molecular_function;binding;cation binding;ion binding;metal ion binding;oxidoreductase activity;oxidoreductase activity, acting on CH or CH2 groups;catalytic activity;oxidoreductase activity, acting on CH or CH2 groups, NAD or NADP = as acceptor;4-hydroxy-3-methylbut-2-en-1-yl diphosphate reductase activity;		K03527	ispH:4-hydroxy-3-methylbut-2-enyl diphosphate reductase [EC:1.17.1.2];ispH:4-hydroxy-3-methylbut-2-enyl diphosphate reductase [EC:1.17.1.2];ispH:4-hydroxy-3-methylbut-2-enyl diphosphate reductase [EC:1.17.1.2];ispH:4-hydroxy-3-methylbut-2-enyl diphosphate reductase [EC:1.17.1.2];	Metabolic pathways ;Biosynthesis of secondary metabolites ;Biosynthesis of antibiotics ;Terpenoid backbone biosynthesis ;	IPR003451;	4-hydroxy-3-methylbut-2-enyl diphosphate reductase;
357117433	>gi|357117433|ref|XP_003560473.1| PREDICTED: cyclase-associated protein 1 [Brachypodium distachyon]	1	0.00116275	_DLLIQAK(ac)QLQK_	DLLIQAK(1)QLQK	91	0.86986	87.184	chloroplast	biological_process;organelle organization;cellular process;single-organism process;single-organism cellular process;cellular component organization or biogenesis;cellular component organization;cytoskeleton organization;developmental process;single-organism developmental process;cellular developmental process;cellular component morphogenesis;anatomical structure development;anatomical structure m…	protein binding;cytoskeletal protein binding;molecular_function;binding;actin binding;					IPR017901;IPR006599;IPR018106;IPR013912;IPR013992;IPR016098;	C-CAP/cofactor C-like domain;CARP motif;"CAP, conserved site, N-terminal";"Adenylate cyclase-associated CAP, C-terminal";"Adenylate cyclase-associated CAP, N-terminal";"Cyclase-associated protein CAP/septum formation inhibitor MinC, C-terminal";
357117959	>gi|357117959|ref|XP_003560728.1| PREDICTED: protein CASP [Brachypodium distachyon]	1	0.0307662	_DFDLEK(ac)ER_	DFDLEK(1)ER	46	1.219	54.982	nuclear	single-organism transport;biological_process;cellular localization;cellular process;single-organism process;single-organism cellular process;transport;establishment of localization in cell;intracellular transport;Golgi vesicle transport;vesicle-mediated transport;establishment of localization;localization;intra-Golgi vesicle-mediated transport;		intrinsic to Golgi membrane;intrinsic to membrane;intracellular membrane-bounded organelle;intracellular;Golgi apparatus part;cytoplasm;organelle;membrane-bounded organelle;organelle membrane;intracellular organelle;Golgi apparatus;cell;cellular_component;endomembrane system;cytoplasmic part;intrinsic to organelle membrane;membrane;Golgi membrane;integral to organelle membrane;intracellular organ…				IPR012955;	"CASP, C-terminal";
357118802	">gi|357118802|ref|XP_003561138.1| PREDICTED: magnesium protoporphyrin IX methyltransferase, chloroplastic [Brachypodium distachyon]"	1	0.0303449	_AYLHAEK(ac)DIEEALR_	AYLHAEK(1)DIEEALR	286	-2.7077	58.885	chloroplast	nitrogen compound metabolic process;cellular aromatic compound metabolic process;organic substance biosynthetic process;cellular nitrogen compound metabolic process;single-organism metabolic process;heterocycle biosynthetic process;cofactor metabolic process;aromatic compound biosynthetic process;cellular metabolic process;heterocycle metabolic process;cofactor biosynthetic process;organonitrogen…	molecular_function;methyltransferase activity;S-adenosylmethionine-dependent methyltransferase activity;catalytic activity;O-methyltransferase activity;transferase activity;transferase activity, transferring one-carbon groups;magnesium protoporphyrin IX methyltransferase activity;		K03428	E2.1.1.11:magnesium-protoporphyrin O-methyltransferase [EC:2.1.1.11];E2.1.1.11:magnesium-protoporphyrin O-methyltransferase [EC:2.1.1.11];E2.1.1.11:magnesium-protoporphyrin O-methyltransferase [EC:2.1.1.11];	Metabolic pathways ;Biosynthesis of secondary metabolites ;Porphyrin and chlorophyll metabolism ;	IPR029063;IPR010251;IPR010940;	S-adenosyl-L-methionine-dependent methyltransferase;Magnesium-protoporphyrin IX methyltransferase;"Magnesium-protoporphyrin IX methyltransferase, C-terminal";
357119153	">gi|357119153|ref|XP_003561310.1| PREDICTED: phosphomethylpyrimidine synthase, chloroplastic [Brachypodium distachyon]"	1	0.00825984	_K(ac)YADEHGYGTVEEAVR_	K(1)YADEHGYGTVEEAVR	589	-0.59175	64.275	chloroplast	water-soluble vitamin biosynthetic process;nitrogen compound metabolic process;sulfur compound metabolic process;cellular aromatic compound metabolic process;organic substance biosynthetic process;small molecule biosynthetic process;water-soluble vitamin metabolic process;small molecule metabolic process;thiamine-containing compound metabolic process;thiamine-containing compound biosynthetic proc…	molecular_function;binding;metal cluster binding;iron-sulfur cluster binding;		K03147	thiC:phosphomethylpyrimidine synthase [EC:4.1.99.17];thiC:phosphomethylpyrimidine synthase [EC:4.1.99.17];	Metabolic pathways ;Thiamine metabolism ;	IPR025747;IPR002817;	ThiC-associated domain;Thiamine biosynthesis protein ThiC;
357120168	>gi|357120168|ref|XP_003561801.1| PREDICTED: 60S ribosomal protein L5-1-like [Brachypodium distachyon];>gi|357156128|ref|XP_003577351.1| PREDICTED: 60S ribosomal protein L5-1-like [Brachypodium distachyon]	1	0.00332062	_K(ac)YIYGGHVADYMR_	K(1)YIYGGHVADYMR	196	0.69949	73.082	mitochondria	gene expression;organic substance biosynthetic process;biosynthetic process;macromolecule biosynthetic process;cellular macromolecule metabolic process;cellular process;biological_process;cellular macromolecule biosynthetic process;metabolic process;organic substance metabolic process;cellular biosynthetic process;cellular protein metabolic process;macromolecule metabolic process;cellular metabol…	molecular_function;structural molecule activity;structural constituent of ribosome;binding;heterocyclic compound binding;RNA binding;organic cyclic compound binding;rRNA binding;nucleic acid binding;5S rRNA binding;	cell part;cell;cellular_component;intracellular;cytoplasmic part;cytoplasm;intracellular non-membrane-bounded organelle;organelle;macromolecular complex;non-membrane-bounded organelle;ribonucleoprotein complex;intracellular organelle;intracellular part;ribosome;	K02932	RP-L5e:large subunit ribosomal protein L5e;	Ribosome ;	IPR005484;IPR005485;IPR025607;	Ribosomal protein L18/L5;Ribosomal protein L5 eukaryotic/L18 archaeal;"Ribosomal protein L5 eukaryotic/L18 archaeal, C-terminal";
357120398	">gi|357120398|ref|XP_003561914.1| PREDICTED: pyruvate dehydrogenase E1 component subunit beta-4, chloroplastic [Brachypodium distachyon]"	1	2.17e-08	_SENPVVLFEHVLLYNLK(ac)EK_	SENPVVLFEHVLLYNLK(1)EK	250	0.73051	93.776	chloroplast	biological_process;metabolic process;	molecular_function;catalytic activity;		K00162	PDHB:pyruvate dehydrogenase E1 component beta subunit [EC:1.2.4.1];PDHB:pyruvate dehydrogenase E1 component beta subunit [EC:1.2.4.1];PDHB:pyruvate dehydrogenase E1 component beta subunit [EC:1.2.4.1];PDHB:pyruvate dehydrogenase E1 component beta subunit [EC:1.2.4.1];PDHB:pyruvate dehydrogenase E1 component beta subunit [EC:1.2.4.1];PDHB:pyruvate dehydrogenase E1 component beta subunit [EC:1.2.4.…	Metabolic pathways ;Biosynthesis of secondary metabolites ;Biosynthesis of antibiotics ;Microbial metabolism in diverse environments ;Carbon metabolism ;Glycolysis / Gluconeogenesis ;Pyruvate metabolism ;Citrate cycle (TCA cycle) ;Glucagon signaling pathway ;HIF-1 signaling pathway ;Central carbon metabolism in cancer ;	IPR009014;IPR005476;IPR005475;IPR029061;	"Transketolase, C-terminal/Pyruvate-ferredoxin oxidoreductase, domain II";"Transketolase, C-terminal";"Transketolase-like, pyrimidine-binding domain";Thiamin diphosphate-binding fold;
357121152	>gi|357121152|ref|XP_003562285.1| PREDICTED: serpin-ZX-like [Brachypodium distachyon];>gi|357115815|ref|XP_003559681.1| PREDICTED: serpin-ZX-like [Brachypodium distachyon]	1	0.00543025	_EVAVGK(ac)YK_	EVAVGK(1)YK	126	0.12948	82.287	mitochondria				K13963	SERPINB:serpin B;	Amoebiasis ;	IPR023795;IPR023796;	"Serpin, conserved site";Serpin domain;
357121229	">gi|357121229|ref|XP_003562323.1| PREDICTED: chlorophyll a-b binding protein, chloroplastic [Brachypodium distachyon]"	1	1.12e-17	_TVK(ac)SAPQSIWYGPDRPK_	TVK(1)SAPQSIWYGPDRPK	40	-1.8092	152.89	chloroplast				K08913	LHCB2:light-harvesting complex II chlorophyll a/b binding protein 2;LHCB2:light-harvesting complex II chlorophyll a/b binding protein 2;	Metabolic pathways ;Photosynthesis - antenna proteins ;	IPR022796;IPR023329;	Chlorophyll A-B binding protein;Chlorophyll a/b binding protein domain;
357121579	>gi|357121579|ref|XP_003562496.1| PREDICTED: xylose isomerase [Brachypodium distachyon]	1	0.00992411	_IK(ac)YEGPTSK_	IK(1)YEGPTSK	55	1.7363	70.942	extracellular	biological_process;metabolic process;organic substance metabolic process;primary metabolic process;carbohydrate metabolic process;	molecular_function;intramolecular oxidoreductase activity;intramolecular oxidoreductase activity, interconverting aldoses = and ketoses;catalytic activity;isomerase activity;xylose isomerase activity;		K01805	xylA:xylose isomerase [EC:5.3.1.5];xylA:xylose isomerase [EC:5.3.1.5];xylA:xylose isomerase [EC:5.3.1.5];	Metabolic pathways ;Fructose and mannose metabolism ;Pentose and glucuronate interconversions ;	IPR001998;IPR013022;IPR013452;	Xylose isomerase;"Xylose isomerase-like, TIM barrel domain";"Xylose isomerase, bacterial-type";
357122002	>gi|357122002|ref|XP_003562705.1| PREDICTED: 60S ribosomal protein L27a-3-like [Brachypodium distachyon];>gi|357111874|ref|XP_003557735.1| PREDICTED: 60S ribosomal protein L27a-3-like [Brachypodium distachyon]	1	0.00156563	_ILFDK(ac)YHPGYFGK_	ILFDK(1)YHPGYFGK	47	0.5908	74.987	cytosol	gene expression;organic substance biosynthetic process;biosynthetic process;macromolecule biosynthetic process;cellular macromolecule metabolic process;cellular process;biological_process;cellular macromolecule biosynthetic process;metabolic process;organic substance metabolic process;cellular biosynthetic process;cellular protein metabolic process;macromolecule metabolic process;cellular metabol…	molecular_function;structural molecule activity;structural constituent of ribosome;	cell part;cell;cellular_component;intracellular;cytoplasmic part;cytoplasm;intracellular non-membrane-bounded organelle;organelle;macromolecular complex;non-membrane-bounded organelle;ribonucleoprotein complex;intracellular organelle;intracellular part;ribosome;	K02900	RP-L27Ae:large subunit ribosomal protein L27Ae;	Ribosome ;	IPR001196;IPR021131;	"Ribosomal protein L15, conserved site";Ribosomal protein L18e/L15P;
357122195	">gi|357122195|ref|XP_003562801.1| PREDICTED: NADH dehydrogenase [ubiquinone] iron-sulfur protein 4, mitochondrial [Brachypodium distachyon]"	1	0.0446622	_HTPLLK(ac)PK_	HTPLLK(1)PK	138	1.6612	42.599	chloroplast	biological_process;single-organism metabolic process;cellular process;metabolic process;generation of precursor metabolites and energy;cellular metabolic process;oxidation-reduction process;electron transport chain;	molecular_function;oxidoreductase activity;catalytic activity;oxidoreductase activity, acting on NAD(P)H;		K03937	NDUFS4:NADH dehydrogenase (ubiquinone) Fe-S protein 4;NDUFS4:NADH dehydrogenase (ubiquinone) Fe-S protein 4;NDUFS4:NADH dehydrogenase (ubiquinone) Fe-S protein 4;NDUFS4:NADH dehydrogenase (ubiquinone) Fe-S protein 4;NDUFS4:NADH dehydrogenase (ubiquinone) Fe-S protein 4;NDUFS4:NADH dehydrogenase (ubiquinone) Fe-S protein 4;	Metabolic pathways ;Oxidative phosphorylation ;Huntington's disease ;Alzheimer's disease ;Parkinson's disease ;Non-alcoholic fatty liver disease (NAFLD) ;	IPR006885;	"NADH dehydrogenase ubiquinone Fe-S protein 4, mitochondrial";
357122377	">gi|357122377|ref|XP_003562892.1| PREDICTED: chlorophyll a-b binding protein CP29.2, chloroplastic-like [Brachypodium distachyon]"	1	3.68e-08	_LQLAEIK(ac)HAR_	LQLAEIK(1)HAR	243	-0.52105	159.94	chloroplast				K08915	LHCB4:light-harvesting complex II chlorophyll a/b binding protein 4;LHCB4:light-harvesting complex II chlorophyll a/b binding protein 4;	Metabolic pathways ;Photosynthesis - antenna proteins ;	IPR023329;IPR022796;	Chlorophyll a/b binding protein domain;Chlorophyll A-B binding protein;
357122377	">gi|357122377|ref|XP_003562892.1| PREDICTED: chlorophyll a-b binding protein CP29.2, chloroplastic-like [Brachypodium distachyon]"	1	2.37e-15	_LYPGGSYFDPLGLAADPEK(ac)K_	LYPGGSYFDPLGLAADPEK(1)K	233	0.56184	114.21	chloroplast				K08915	LHCB4:light-harvesting complex II chlorophyll a/b binding protein 4;LHCB4:light-harvesting complex II chlorophyll a/b binding protein 4;	Metabolic pathways ;Photosynthesis - antenna proteins ;	IPR023329;IPR022796;	Chlorophyll a/b binding protein domain;Chlorophyll A-B binding protein;
357122377	">gi|357122377|ref|XP_003562892.1| PREDICTED: chlorophyll a-b binding protein CP29.2, chloroplastic-like [Brachypodium distachyon]"	1	0.00508863	_NAELDPEK(ac)R_	NAELDPEK(1)R	213	-0.27906	78.488	chloroplast				K08915	LHCB4:light-harvesting complex II chlorophyll a/b binding protein 4;LHCB4:light-harvesting complex II chlorophyll a/b binding protein 4;	Metabolic pathways ;Photosynthesis - antenna proteins ;	IPR023329;IPR022796;	Chlorophyll a/b binding protein domain;Chlorophyll A-B binding protein;
357122389	">gi|357122389|ref|XP_003562898.1| PREDICTED: chlorophyll a-b binding protein of LHCII type III, chloroplastic [Brachypodium distachyon]"	1	0.000561395	_WVGVEFK(ac)EPVWFK_	WVGVEFK(1)EPVWFK	127	-0.15634	78.324	chloroplast				K08914	LHCB3:light-harvesting complex II chlorophyll a/b binding protein 3;LHCB3:light-harvesting complex II chlorophyll a/b binding protein 3;	Metabolic pathways ;Photosynthesis - antenna proteins ;	IPR022796;IPR023329;	Chlorophyll A-B binding protein;Chlorophyll a/b binding protein domain;
357122407	">gi|357122407|ref|XP_003562907.1| PREDICTED: protein THYLAKOID FORMATION1, chloroplastic [Brachypodium distachyon]"	1	0.0152482	_ADAQK(ac)MEEWAR_	ADAQK(1)MEEWAR	150	-0.90032	66.989	chloroplast	biological_process;organelle organization;cellular process;single-organism process;single-organism cellular process;membrane organization;plastid organization;single-organism membrane organization;plastid membrane organization;cellular component organization or biogenesis;cellular component organization;thylakoid membrane organization;metabolic process;cellular metabolic process;photosynthesis;		intracellular;protein complex;thylakoid part;membrane;photosystem;macromolecular complex;cell part;cell;photosynthetic membrane;thylakoid;intracellular part;membrane part;cellular_component;photosystem II;				IPR017499;	"Photosystem II Psp29, biogenesis";
357122407	">gi|357122407|ref|XP_003562907.1| PREDICTED: protein THYLAKOID FORMATION1, chloroplastic [Brachypodium distachyon]"	1	0.00941275	_ELLK(ac)EYIDR_	ELLK(1)EYIDR	251	1.6857	73.632	chloroplast	biological_process;organelle organization;cellular process;single-organism process;single-organism cellular process;membrane organization;plastid organization;single-organism membrane organization;plastid membrane organization;cellular component organization or biogenesis;cellular component organization;thylakoid membrane organization;metabolic process;cellular metabolic process;photosynthesis;		intracellular;protein complex;thylakoid part;membrane;photosystem;macromolecular complex;cell part;cell;photosynthetic membrane;thylakoid;intracellular part;membrane part;cellular_component;photosystem II;				IPR017499;	"Photosystem II Psp29, biogenesis";
357122407	">gi|357122407|ref|XP_003562907.1| PREDICTED: protein THYLAKOID FORMATION1, chloroplastic [Brachypodium distachyon]"	1	0.000160879	_LVQAK(ac)ELLK_	LVQAK(1)ELLK	247	0.2931	120.06	chloroplast	biological_process;organelle organization;cellular process;single-organism process;single-organism cellular process;membrane organization;plastid organization;single-organism membrane organization;plastid membrane organization;cellular component organization or biogenesis;cellular component organization;thylakoid membrane organization;metabolic process;cellular metabolic process;photosynthesis;		intracellular;protein complex;thylakoid part;membrane;photosystem;macromolecular complex;cell part;cell;photosynthetic membrane;thylakoid;intracellular part;membrane part;cellular_component;photosystem II;				IPR017499;	"Photosystem II Psp29, biogenesis";
357122407	">gi|357122407|ref|XP_003562907.1| PREDICTED: protein THYLAKOID FORMATION1, chloroplastic [Brachypodium distachyon]"	1	3.68e-06	_NLLSK(ac)LVQAK_	NLLSK(1)LVQAK	242	-0.5135	128.85	chloroplast	biological_process;organelle organization;cellular process;single-organism process;single-organism cellular process;membrane organization;plastid organization;single-organism membrane organization;plastid membrane organization;cellular component organization or biogenesis;cellular component organization;thylakoid membrane organization;metabolic process;cellular metabolic process;photosynthesis;		intracellular;protein complex;thylakoid part;membrane;photosystem;macromolecular complex;cell part;cell;photosynthetic membrane;thylakoid;intracellular part;membrane part;cellular_component;photosystem II;				IPR017499;	"Photosystem II Psp29, biogenesis";
357122458	">gi|357122458|ref|XP_003562932.1| PREDICTED: cytochrome b6-f complex iron-sulfur subunit, chloroplastic [Brachypodium distachyon]"	1	3.06e-15	_LGNDILVEEWLK(ac)THGPNDR_	LGNDILVEEWLK(1)THGPNDR	113	-1.2786	122.19	chloroplast	biological_process;single-organism metabolic process;metabolic process;oxidation-reduction process;cellular process;cellular metabolic process;photosynthesis;	molecular_function;catalytic activity;oxidoreductase activity;iron-sulfur cluster binding;binding;metal cluster binding;2 iron, 2 sulfur cluster binding;transporter activity;ion transmembrane transporter activity;hydrogen ion transmembrane transporter activity;transmembrane transporter activity;oxidoreductase activity, acting on diphenols and related = substances as donors;monovalent inorganic ca…	cellular_component;membrane;intracellular;thylakoid part;cell part;cell;photosynthetic membrane;thylakoid;intracellular part;thylakoid membrane;	K02636	petC:cytochrome b6-f complex iron-sulfur subunit [EC:1.10.9.1];petC:cytochrome b6-f complex iron-sulfur subunit [EC:1.10.9.1];	Metabolic pathways ;Photosynthesis ;	IPR014909;IPR023960;IPR005805;IPR017941;	Cytochrome b6-f complex Fe-S subunit;Cytochrome b6-f complex iron-sulfur subunit;"Rieske iron-sulphur protein, C-terminal";Rieske [2Fe-2S] iron-sulphur domain;
357122520	>gi|357122520|ref|XP_003562963.1| PREDICTED: probable histone H2A.2 [Brachypodium distachyon];>gi|357122522|ref|XP_003562964.1| PREDICTED: probable histone H2A.7 [Brachypodium distachyon];>gi|357117502|ref|XP_003560506.1| PREDICTED: probable histone H2AXa	1	0.0296445	_AGK(ac)YAER_	AGK(1)YAER	40	0.61454	58.596	nuclear		protein binding;molecular_function;binding;protein dimerization activity;protein heterodimerization activity;heterocyclic compound binding;organic cyclic compound binding;nucleic acid binding;DNA binding;	chromosome;cell;cellular_component;intracellular;protein complex;intracellular non-membrane-bounded organelle;organelle;DNA bending complex;protein-DNA complex;non-membrane-bounded organelle;macromolecular complex;intracellular organelle part;cell part;chromosomal part;intracellular organelle;intracellular part;organelle part;chromatin;DNA packaging complex;nucleosome;membrane-bounded organelle;i…	K11251	H2A:histone H2A;H2A:histone H2A;	Alcoholism ;Systemic lupus erythematosus ;	IPR009072;IPR002119;IPR007125;	Histone-fold;Histone H2A;Histone core;
357122520	>gi|357122520|ref|XP_003562963.1| PREDICTED: probable histone H2A.2 [Brachypodium distachyon]	1	0.00530213	_AIGSGAAK(ac)K(ac)AISR_	AIGSGAAK(1)K(1)AISR	14	1.0727	97.797	nuclear		protein binding;molecular_function;binding;protein dimerization activity;protein heterodimerization activity;heterocyclic compound binding;organic cyclic compound binding;nucleic acid binding;DNA binding;	chromosome;cell;cellular_component;intracellular;protein complex;intracellular non-membrane-bounded organelle;organelle;DNA bending complex;protein-DNA complex;non-membrane-bounded organelle;macromolecular complex;intracellular organelle part;cell part;chromosomal part;intracellular organelle;intracellular part;organelle part;chromatin;DNA packaging complex;nucleosome;membrane-bounded organelle;i…	K11251	H2A:histone H2A;H2A:histone H2A;	Alcoholism ;Systemic lupus erythematosus ;	IPR009072;IPR002119;IPR007125;	Histone-fold;Histone H2A;Histone core;
357122520	>gi|357122520|ref|XP_003562963.1| PREDICTED: probable histone H2A.2 [Brachypodium distachyon]	1	0.00530213	_AIGSGAAK(ac)K(ac)AISR_	AIGSGAAK(1)K(1)AISR	15	1.0727	97.797	nuclear		protein binding;molecular_function;binding;protein dimerization activity;protein heterodimerization activity;heterocyclic compound binding;organic cyclic compound binding;nucleic acid binding;DNA binding;	chromosome;cell;cellular_component;intracellular;protein complex;intracellular non-membrane-bounded organelle;organelle;DNA bending complex;protein-DNA complex;non-membrane-bounded organelle;macromolecular complex;intracellular organelle part;cell part;chromosomal part;intracellular organelle;intracellular part;organelle part;chromatin;DNA packaging complex;nucleosome;membrane-bounded organelle;i…	K11251	H2A:histone H2A;H2A:histone H2A;	Alcoholism ;Systemic lupus erythematosus ;	IPR009072;IPR002119;IPR007125;	Histone-fold;Histone H2A;Histone core;
357122954	">gi|357122954|ref|XP_003563178.1| PREDICTED: ATP synthase subunit d, mitochondrial-like [Brachypodium distachyon]"	1	1.01e-06	_ISTMTADEYFEK(ac)HPELR_	ISTMTADEYFEK(1)HPELR	149	-2.6989	101.05	nuclear	nitrogen compound metabolic process;purine nucleoside triphosphate biosynthetic process;purine ribonucleoside biosynthetic process;ribonucleoside triphosphate biosynthetic process;purine nucleoside triphosphate metabolic process;nucleoside triphosphate biosynthetic process;phosphate-containing compound metabolic process;purine ribonucleoside triphosphate biosynthetic process;nucleoside triphospha…	molecular_function;transporter activity;ion transmembrane transporter activity;inorganic cation transmembrane transporter activity;substrate-specific transmembrane transporter activity;transmembrane transporter activity;substrate-specific transporter activity;cation transmembrane transporter activity;monovalent inorganic cation transmembrane transporter activity;hydrogen ion transmembrane transpo…	mitochondrial inner membrane;mitochondrial envelope;envelope;intracellular membrane-bounded organelle;intracellular;mitochondrion;cytoplasm;organelle;macromolecular complex;mitochondrial membrane part;membrane-bounded organelle;organelle membrane;organelle inner membrane;intracellular organelle;proton-transporting ATP synthase complex;organelle envelope;proton-transporting two-sector ATPase compl…	K02138	ATPeF0D:F-type H+-transporting ATPase subunit d;ATPeF0D:F-type H+-transporting ATPase subunit d;ATPeF0D:F-type H+-transporting ATPase subunit d;ATPeF0D:F-type H+-transporting ATPase subunit d;ATPeF0D:F-type H+-transporting ATPase subunit d;	Metabolic pathways ;Oxidative phosphorylation ;Huntington's disease ;Alzheimer's disease ;Parkinson's disease ;	IPR008689;	"ATPase, F0 complex, subunit D, mitochondrial";
357123024	>gi|357123024|ref|XP_003563213.1| PREDICTED: clathrin light chain 2-like [Brachypodium distachyon]	1	6.47e-07	_LFLANQEK(ac)FHTGADK_	LFLANQEK(1)FHTGADK	165	0.011686	101.2	nuclear	macromolecule localization;cellular macromolecule localization;cellular process;single-organism process;single-organism cellular process;intracellular transport;protein transport;establishment of localization;establishment of protein localization;cellular localization;biological_process;protein localization;transport;establishment of localization in cell;cellular protein localization;organic subs…	molecular_function;structural molecule activity;	transport vesicle;coated membrane;coated vesicle;clathrin-coated vesicle;membrane coat;clathrin coat;intracellular membrane-bounded organelle;trans-Golgi network transport vesicle membrane;intracellular;Golgi apparatus part;cytoplasm;cytoplasmic vesicle part;organelle;macromolecular complex;organelle membrane;membrane-bounded organelle;intracellular organelle;trans-Golgi network transport vesicle…				IPR000996;	Clathrin light chain;
357123085	>gi|357123085|ref|XP_003563243.1| PREDICTED: catalase isozyme 1 [Brachypodium distachyon]	1	0.0320815	_HAQK(ac)YPIPTR_	HAQK(1)YPIPTR	405	-0.2057	59.177	peroxisome	biological_process;single-organism metabolic process;metabolic process;oxidation-reduction process;response to stress;response to stimulus;response to oxidative stress;	molecular_function;binding;heterocyclic compound binding;organic cyclic compound binding;tetrapyrrole binding;heme binding;antioxidant activity;peroxidase activity;oxidoreductase activity;catalytic activity;oxidoreductase activity, acting on peroxide as acceptor;catalase activity;		K03781	katE:catalase [EC:1.11.1.6];katE:catalase [EC:1.11.1.6];katE:catalase [EC:1.11.1.6];katE:catalase [EC:1.11.1.6];katE:catalase [EC:1.11.1.6];katE:catalase [EC:1.11.1.6];katE:catalase [EC:1.11.1.6];	Biosynthesis of secondary metabolites ;Biosynthesis of antibiotics ;Peroxisome ;Glyoxylate and dicarboxylate metabolism ;FoxO signaling pathway ;Tryptophan metabolism ;Amyotrophic lateral sclerosis (ALS) ;	IPR024708;IPR020835;IPR011614;IPR010582;IPR018028;IPR002226;	Catalase active site;Catalase-like domain;Catalase core domain;Catalase immune-responsive domain;"Catalase, mono-functional, haem-containing";Catalase haem-binding site;
357123105	">gi|357123105|ref|XP_003563253.1| PREDICTED: ATP-dependent zinc metalloprotease FTSH 1, chloroplastic [Brachypodium distachyon]"	1	9.44e-05	_ALAK(ac)DVDFDK_	ALAK(1)DVDFDK	417	-0.10363	114.72	plasma membrane	biological_process;metabolic process;organic substance metabolic process;macromolecule metabolic process;protein metabolic process;primary metabolic process;proteolysis;	peptidase activity, acting on L-amino acid peptides;molecular_function;endopeptidase activity;hydrolase activity;peptidase activity;catalytic activity;metallopeptidase activity;metalloendopeptidase activity;purine ribonucleotide binding;anion binding;ribonucleotide binding;small molecule binding;ion binding;ribonucleoside binding;purine ribonucleoside triphosphate binding;carbohydrate derivative …	cellular_component;membrane;				IPR003959;IPR003960;IPR000642;IPR005936;IPR027417;IPR003593;	"ATPase, AAA-type, core";"ATPase, AAA-type, conserved site";Peptidase M41;"Peptidase, FtsH";P-loop containing nucleoside triphosphate hydrolase;AAA+ ATPase domain;
357123105	">gi|357123105|ref|XP_003563253.1| PREDICTED: ATP-dependent zinc metalloprotease FTSH 1, chloroplastic [Brachypodium distachyon]"	1	4.5e-16	_ATQIINTHIDILHK(ac)LAQLLIEK_	ATQIINTHIDILHK(1)LAQLLIEK	651	-0.4918	107.75	plasma membrane	biological_process;metabolic process;organic substance metabolic process;macromolecule metabolic process;protein metabolic process;primary metabolic process;proteolysis;	peptidase activity, acting on L-amino acid peptides;molecular_function;endopeptidase activity;hydrolase activity;peptidase activity;catalytic activity;metallopeptidase activity;metalloendopeptidase activity;purine ribonucleotide binding;anion binding;ribonucleotide binding;small molecule binding;ion binding;ribonucleoside binding;purine ribonucleoside triphosphate binding;carbohydrate derivative …	cellular_component;membrane;				IPR003959;IPR003960;IPR000642;IPR005936;IPR027417;IPR003593;	"ATPase, AAA-type, core";"ATPase, AAA-type, conserved site";Peptidase M41;"Peptidase, FtsH";P-loop containing nucleoside triphosphate hydrolase;AAA+ ATPase domain;
357123105	">gi|357123105|ref|XP_003563253.1| PREDICTED: ATP-dependent zinc metalloprotease FTSH 1, chloroplastic [Brachypodium distachyon]"	1	0.00115247	_EISK(ac)DEISDALER_	EISK(1)DEISDALER	457	-0.44137	82.837	plasma membrane	biological_process;metabolic process;organic substance metabolic process;macromolecule metabolic process;protein metabolic process;primary metabolic process;proteolysis;	peptidase activity, acting on L-amino acid peptides;molecular_function;endopeptidase activity;hydrolase activity;peptidase activity;catalytic activity;metallopeptidase activity;metalloendopeptidase activity;purine ribonucleotide binding;anion binding;ribonucleotide binding;small molecule binding;ion binding;ribonucleoside binding;purine ribonucleoside triphosphate binding;carbohydrate derivative …	cellular_component;membrane;				IPR003959;IPR003960;IPR000642;IPR005936;IPR027417;IPR003593;	"ATPase, AAA-type, core";"ATPase, AAA-type, conserved site";Peptidase M41;"Peptidase, FtsH";P-loop containing nucleoside triphosphate hydrolase;AAA+ ATPase domain;
357123105	">gi|357123105|ref|XP_003563253.1| PREDICTED: ATP-dependent zinc metalloprotease FTSH 1, chloroplastic [Brachypodium distachyon]"	1	0.000537759	_ELVEK(ac)SYSR_	ELVEK(1)SYSR	633	-1.2884	111.86	plasma membrane	biological_process;metabolic process;organic substance metabolic process;macromolecule metabolic process;protein metabolic process;primary metabolic process;proteolysis;	peptidase activity, acting on L-amino acid peptides;molecular_function;endopeptidase activity;hydrolase activity;peptidase activity;catalytic activity;metallopeptidase activity;metalloendopeptidase activity;purine ribonucleotide binding;anion binding;ribonucleotide binding;small molecule binding;ion binding;ribonucleoside binding;purine ribonucleoside triphosphate binding;carbohydrate derivative …	cellular_component;membrane;				IPR003959;IPR003960;IPR000642;IPR005936;IPR027417;IPR003593;	"ATPase, AAA-type, core";"ATPase, AAA-type, conserved site";Peptidase M41;"Peptidase, FtsH";P-loop containing nucleoside triphosphate hydrolase;AAA+ ATPase domain;
357123105	">gi|357123105|ref|XP_003563253.1| PREDICTED: ATP-dependent zinc metalloprotease FTSH 1, chloroplastic [Brachypodium distachyon]"	1	6.54e-05	_NPDK(ac)YTALGAK_	NPDK(1)YTALGAK	251	1.0865	110.51	plasma membrane	biological_process;metabolic process;organic substance metabolic process;macromolecule metabolic process;protein metabolic process;primary metabolic process;proteolysis;	peptidase activity, acting on L-amino acid peptides;molecular_function;endopeptidase activity;hydrolase activity;peptidase activity;catalytic activity;metallopeptidase activity;metalloendopeptidase activity;purine ribonucleotide binding;anion binding;ribonucleotide binding;small molecule binding;ion binding;ribonucleoside binding;purine ribonucleoside triphosphate binding;carbohydrate derivative …	cellular_component;membrane;				IPR003959;IPR003960;IPR000642;IPR005936;IPR027417;IPR003593;	"ATPase, AAA-type, core";"ATPase, AAA-type, conserved site";Peptidase M41;"Peptidase, FtsH";P-loop containing nucleoside triphosphate hydrolase;AAA+ ATPase domain;
357123316	">gi|357123316|ref|XP_003563357.1| PREDICTED: 50S ribosomal protein L18, chloroplastic [Brachypodium distachyon]"	1	0.00122631	_SNK(ac)HLYAQVIDDTK_	SNK(1)HLYAQVIDDTK	83	-0.16443	77.051	chloroplast	gene expression;organic substance biosynthetic process;biosynthetic process;macromolecule biosynthetic process;cellular macromolecule metabolic process;cellular process;biological_process;cellular macromolecule biosynthetic process;metabolic process;organic substance metabolic process;cellular biosynthetic process;cellular protein metabolic process;macromolecule metabolic process;cellular metabol…	molecular_function;structural molecule activity;structural constituent of ribosome;	cell part;cell;cellular_component;intracellular;cytoplasmic part;cytoplasm;intracellular non-membrane-bounded organelle;organelle;macromolecular complex;non-membrane-bounded organelle;ribonucleoprotein complex;intracellular organelle;intracellular part;ribosome;	K02881	RP-L18:large subunit ribosomal protein L18;	Ribosome ;	IPR004389;IPR005484;	"Ribosomal protein L18, bacterial-type";Ribosomal protein L18/L5;
357123490	>gi|357123490|ref|XP_003563443.1| PREDICTED: ran-specific GTPase-activating protein 2-like isoform X2 [Brachypodium distachyon];>gi|721613872|ref|XP_010227361.1| PREDICTED: ran-specific GTPase-activating protein 2-like isoform X1 [Brachypodium distachyon];	1	0.00154541	_VADK(ac)QINK_	VADK(1)QINK	17	0.95347	104.01	nuclear	biological_process;cellular localization;cellular process;single-organism process;single-organism cellular process;transport;establishment of localization in cell;establishment of localization;localization;intracellular transport;		organelle envelope;cell;nucleus;intrinsic to membrane;nuclear envelope;cellular_component;intracellular membrane-bounded organelle;envelope;endomembrane system;intracellular;protein complex;pore complex;membrane;organelle;nuclear part;macromolecular complex;cell part;membrane-bounded organelle;intracellular organelle part;intracellular organelle;intracellular part;membrane part;integral to membra…	K15304	RANBP3:Ran-binding protein 3;	HTLV-I infection ;	IPR000156;IPR011993;IPR015007;	Ran binding domain;Pleckstrin homology-like domain;"Nuclear pore complex, NUP2/50/61";
357123733	>gi|357123733|ref|XP_003563562.1| PREDICTED: NADH dehydrogenase [ubiquinone] 1 beta subcomplex subunit 9 [Brachypodium distachyon]	1	0.00652225	_DK(ac)FEANR_	DK(1)FEANR	49	-2.9494	83.998	mitochondria				K03965	NDUFB9:NADH dehydrogenase (ubiquinone) 1 beta subcomplex subunit 9;NDUFB9:NADH dehydrogenase (ubiquinone) 1 beta subcomplex subunit 9;NDUFB9:NADH dehydrogenase (ubiquinone) 1 beta subcomplex subunit 9;NDUFB9:NADH dehydrogenase (ubiquinone) 1 beta subcomplex subunit 9;NDUFB9:NADH dehydrogenase (ubiquinone) 1 beta subcomplex subunit 9;NDUFB9:NADH dehydrogenase (ubiquinone) 1 beta subcomplex subunit…	Metabolic pathways ;Oxidative phosphorylation ;Huntington's disease ;Alzheimer's disease ;Parkinson's disease ;Non-alcoholic fatty liver disease (NAFLD) ;	IPR008011;	Complex 1 LYR protein;
357123789	>gi|357123789|ref|XP_003563590.1| PREDICTED: tryptophan synthase beta chain 1 [Brachypodium distachyon]	1	0.0277447	_ASYDQK(ac)PYR_	ASYDQK(1)PYR	206	-0.83293	57.532	chloroplast	nitrogen compound metabolic process;cellular aromatic compound metabolic process;organic substance biosynthetic process;small molecule biosynthetic process;oxoacid metabolic process;small molecule metabolic process;cellular nitrogen compound metabolic process;organic acid biosynthetic process;single-organism metabolic process;single-organism biosynthetic process;cellular amine metabolic process;i…	molecular_function;carbon-oxygen lyase activity;hydro-lyase activity;catalytic activity;lyase activity;tryptophan synthase activity;cofactor binding;anion binding;binding;ion binding;pyridoxal phosphate binding;		K06001	trpB:tryptophan synthase beta chain [EC:4.2.1.20];trpB:tryptophan synthase beta chain [EC:4.2.1.20];trpB:tryptophan synthase beta chain [EC:4.2.1.20];trpB:tryptophan synthase beta chain [EC:4.2.1.20];trpB:tryptophan synthase beta chain [EC:4.2.1.20];	Metabolic pathways ;Biosynthesis of secondary metabolites ;Biosynthesis of amino acids ;Glycine, serine and threonine metabolism ;Phenylalanine, tyrosine and tryptophan biosynthesis ;	IPR001926;IPR006316;IPR023026;	Tryptophan synthase beta subunit-like PLP-dependent enzyme;"Tryptophan synthase, beta chain-like";Tryptophan synthase beta chain/beta chain-like;
357123831	>gi|357123831|ref|XP_003563611.1| PREDICTED: heat shock cognate 70 kDa protein 2-like [Brachypodium distachyon]	1	0.0016002	_LVNHFVQEFK(ac)R_	LVNHFVQEFK(1)R	253	1.1474	80.834	cytosol				K03283	HSPA1_8:heat shock 70kDa protein 1/8;HSPA1_8:heat shock 70kDa protein 1/8;HSPA1_8:heat shock 70kDa protein 1/8;HSPA1_8:heat shock 70kDa protein 1/8;HSPA1_8:heat shock 70kDa protein 1/8;HSPA1_8:heat shock 70kDa protein 1/8;HSPA1_8:heat shock 70kDa protein 1/8;HSPA1_8:heat shock 70kDa protein 1/8;HSPA1_8:heat shock 70kDa protein 1/8;HSPA1_8:heat shock 70kDa protein 1/8;HSPA1_8:heat shock 70kDa prot…	Spliceosome ;Protein processing in endoplasmic reticulum ;Epstein-Barr virus infection ;Endocytosis ;Influenza A ;Measles ;Legionellosis ;MAPK signaling pathway ;Antigen processing and presentation ;Toxoplasmosis ;Estrogen signaling pathway ;	IPR018181;IPR029047;IPR029048;IPR013126;	"Heat shock protein 70, conserved site";"Heat shock protein 70kD, peptide-binding domain";"Heat shock protein 70kD, C-terminal domain";Heat shock protein 70 family;
357123886	">gi|357123886|ref|XP_003563638.1| PREDICTED: fructose-bisphosphate aldolase, cytoplasmic isozyme 1-like [Brachypodium distachyon];>gi|357126392|ref|XP_003564871.1| PREDICTED: fructose-bisphosphate aldolase cytoplasmic isozyme [Brachypodium distachyon]"	1	0.00288104	_CAK(ac)YYEAGAR_	CAK(1)YYEAGAR	132	0.92885	87.667	cytosol	monosaccharide catabolic process;organic substance catabolic process;cellular process;carbohydrate metabolic process;hexose metabolic process;catabolic process;generation of precursor metabolites and energy;biological_process;carbohydrate catabolic process;single-organism carbohydrate metabolic process;single-organism carbohydrate catabolic process;metabolic process;glucose catabolic process;gluc…	aldehyde-lyase activity;molecular_function;carbon-carbon lyase activity;catalytic activity;lyase activity;fructose-bisphosphate aldolase activity;		K01623	ALDO:fructose-bisphosphate aldolase, class I [EC:4.1.2.13];ALDO:fructose-bisphosphate aldolase, class I [EC:4.1.2.13];ALDO:fructose-bisphosphate aldolase, class I [EC:4.1.2.13];ALDO:fructose-bisphosphate aldolase, class I [EC:4.1.2.13];ALDO:fructose-bisphosphate aldolase, class I [EC:4.1.2.13];ALDO:fructose-bisphosphate aldolase, class I [EC:4.1.2.13];ALDO:fructose-bisphosphate aldolase, class I …	Metabolic pathways ;Biosynthesis of secondary metabolites ;Biosynthesis of antibiotics ;Microbial metabolism in diverse environments ;Biosynthesis of amino acids ;Carbon metabolism ;Glycolysis / Gluconeogenesis ;Carbon fixation in photosynthetic organisms ;Fructose and mannose metabolism ;Methane metabolism ;Pentose phosphate pathway ;	IPR029768;IPR013785;IPR000741;	Fructose-bisphosphate aldolase class-I active site;Aldolase-type TIM barrel;"Fructose-bisphosphate aldolase, class-I";
357123886	">gi|357123886|ref|XP_003563638.1| PREDICTED: fructose-bisphosphate aldolase, cytoplasmic isozyme 1-like [Brachypodium distachyon]"	1	0.000229774	_(ac)SAFVGK(ac)YADELIK_	SAFVGK(1)YADELIK	7	2.5647	92.939	cytosol	monosaccharide catabolic process;organic substance catabolic process;cellular process;carbohydrate metabolic process;hexose metabolic process;catabolic process;generation of precursor metabolites and energy;biological_process;carbohydrate catabolic process;single-organism carbohydrate metabolic process;single-organism carbohydrate catabolic process;metabolic process;glucose catabolic process;gluc…	aldehyde-lyase activity;molecular_function;carbon-carbon lyase activity;catalytic activity;lyase activity;fructose-bisphosphate aldolase activity;		K01623	ALDO:fructose-bisphosphate aldolase, class I [EC:4.1.2.13];ALDO:fructose-bisphosphate aldolase, class I [EC:4.1.2.13];ALDO:fructose-bisphosphate aldolase, class I [EC:4.1.2.13];ALDO:fructose-bisphosphate aldolase, class I [EC:4.1.2.13];ALDO:fructose-bisphosphate aldolase, class I [EC:4.1.2.13];ALDO:fructose-bisphosphate aldolase, class I [EC:4.1.2.13];ALDO:fructose-bisphosphate aldolase, class I …	Metabolic pathways ;Biosynthesis of secondary metabolites ;Biosynthesis of antibiotics ;Microbial metabolism in diverse environments ;Biosynthesis of amino acids ;Carbon metabolism ;Glycolysis / Gluconeogenesis ;Carbon fixation in photosynthetic organisms ;Fructose and mannose metabolism ;Methane metabolism ;Pentose phosphate pathway ;	IPR029768;IPR013785;IPR000741;	Fructose-bisphosphate aldolase class-I active site;Aldolase-type TIM barrel;"Fructose-bisphosphate aldolase, class-I";
357123886	">gi|357123886|ref|XP_003563638.1| PREDICTED: fructose-bisphosphate aldolase, cytoplasmic isozyme 1-like [Brachypodium distachyon]"	1	0.00082582	_TAK(ac)YIATPGK_	TAK(1)YIATPGK	17	2.246	98.407	cytosol	monosaccharide catabolic process;organic substance catabolic process;cellular process;carbohydrate metabolic process;hexose metabolic process;catabolic process;generation of precursor metabolites and energy;biological_process;carbohydrate catabolic process;single-organism carbohydrate metabolic process;single-organism carbohydrate catabolic process;metabolic process;glucose catabolic process;gluc…	aldehyde-lyase activity;molecular_function;carbon-carbon lyase activity;catalytic activity;lyase activity;fructose-bisphosphate aldolase activity;		K01623	ALDO:fructose-bisphosphate aldolase, class I [EC:4.1.2.13];ALDO:fructose-bisphosphate aldolase, class I [EC:4.1.2.13];ALDO:fructose-bisphosphate aldolase, class I [EC:4.1.2.13];ALDO:fructose-bisphosphate aldolase, class I [EC:4.1.2.13];ALDO:fructose-bisphosphate aldolase, class I [EC:4.1.2.13];ALDO:fructose-bisphosphate aldolase, class I [EC:4.1.2.13];ALDO:fructose-bisphosphate aldolase, class I …	Metabolic pathways ;Biosynthesis of secondary metabolites ;Biosynthesis of antibiotics ;Microbial metabolism in diverse environments ;Biosynthesis of amino acids ;Carbon metabolism ;Glycolysis / Gluconeogenesis ;Carbon fixation in photosynthetic organisms ;Fructose and mannose metabolism ;Methane metabolism ;Pentose phosphate pathway ;	IPR029768;IPR013785;IPR000741;	Fructose-bisphosphate aldolase class-I active site;Aldolase-type TIM barrel;"Fructose-bisphosphate aldolase, class-I";
357123942	">gi|357123942|ref|XP_003563666.1| PREDICTED: heme oxygenase 1, chloroplastic-like [Brachypodium distachyon]"	1	0.00599731	_VAEK(ac)ILNK_	VAEK(1)ILNK	217	0.24634	80.231	chloroplast	nitrogen compound metabolic process;cellular aromatic compound metabolic process;organic substance catabolic process;cellular nitrogen compound metabolic process;single-organism metabolic process;heme metabolic process;cofactor metabolic process;cellular metabolic process;cofactor catabolic process;heterocycle metabolic process;organonitrogen compound catabolic process;organonitrogen compound met…	molecular_function;oxidoreductase activity;oxidoreductase activity, acting on paired donors, with = incorporation or reduction of molecular oxygen;catalytic activity;heme oxygenase (decyclizing) activity;		K00510	HMOX:heme oxygenase [EC:1.14.99.3];HMOX:heme oxygenase [EC:1.14.99.3];	Porphyrin and chlorophyll metabolism ;Mineral absorption ;	IPR016084;IPR016053;	"Haem oxygenase-like, multi-helical";Haem oxygenase-like;
357123995	">gi|357123995|ref|XP_003563692.1| PREDICTED: enoyl-[acyl-carrier-protein] reductase [NADH] 1, chloroplastic [Brachypodium distachyon]"	1	0.00312922	_GK(ac)FDESR_	GK(1)FDESR	132	0.77873	97.635	chloroplast				K00208	fabI:enoyl-[acyl-carrier protein] reductase I [EC:1.3.1.9 1.3.1.10];fabI:enoyl-[acyl-carrier protein] reductase I [EC:1.3.1.9 1.3.1.10];fabI:enoyl-[acyl-carrier protein] reductase I [EC:1.3.1.9 1.3.1.10];fabI:enoyl-[acyl-carrier protein] reductase I [EC:1.3.1.9 1.3.1.10];	Metabolic pathways ;Fatty acid metabolism ;Fatty acid biosynthesis ;Biotin metabolism ;	IPR016040;IPR002347;	NAD(P)-binding domain;Glucose/ribitol dehydrogenase;
357124231	>gi|357124231|ref|XP_003563807.1| PREDICTED: 40S ribosomal protein S26-like [Brachypodium distachyon];>gi|357125648|ref|XP_003564503.1| PREDICTED: 40S ribosomal protein S26 [Brachypodium distachyon]	1	0.00804622	_GHVK(ac)YIR_	GHVK(1)YIR	19	0.81806	80.462	chloroplast	gene expression;organic substance biosynthetic process;biosynthetic process;macromolecule biosynthetic process;cellular macromolecule metabolic process;cellular process;biological_process;cellular macromolecule biosynthetic process;metabolic process;organic substance metabolic process;cellular biosynthetic process;cellular protein metabolic process;macromolecule metabolic process;cellular metabol…	molecular_function;structural molecule activity;structural constituent of ribosome;	cell part;cell;cellular_component;intracellular;cytoplasmic part;cytoplasm;intracellular non-membrane-bounded organelle;organelle;macromolecular complex;non-membrane-bounded organelle;ribonucleoprotein complex;intracellular organelle;intracellular part;ribosome;	K02976	RP-S26e:small subunit ribosomal protein S26e;	Ribosome ;	IPR000892;	Ribosomal protein S26e;
357124424	">gi|357124424|ref|XP_003563900.1| PREDICTED: chlorophyll a-b binding protein 1B-21, chloroplastic [Brachypodium distachyon]"	1	0.000304993	_DPAK(ac)FEELK_	DPAK(1)FEELK	185	0.3518	113.22	chloroplast				K08907	LHCA1:light-harvesting complex I chlorophyll a/b binding protein 1;	Photosynthesis - antenna proteins ;	IPR022796;IPR023329;	Chlorophyll A-B binding protein;Chlorophyll a/b binding protein domain;
357124424	">gi|357124424|ref|XP_003563900.1| PREDICTED: chlorophyll a-b binding protein 1B-21, chloroplastic [Brachypodium distachyon]"	1	0.000503663	_FEELK(ac)LK_	FEELK(1)LK	190	-0.51201	89.355	chloroplast				K08907	LHCA1:light-harvesting complex I chlorophyll a/b binding protein 1;	Photosynthesis - antenna proteins ;	IPR022796;IPR023329;	Chlorophyll A-B binding protein;Chlorophyll a/b binding protein domain;
357124424	">gi|357124424|ref|XP_003563900.1| PREDICTED: chlorophyll a-b binding protein 1B-21, chloroplastic [Brachypodium distachyon]"	1	0.00531058	_K(ac)YPGGAFDPLGFSK_	K(1)YPGGAFDPLGFSK	168	-1.57	64.52	chloroplast				K08907	LHCA1:light-harvesting complex I chlorophyll a/b binding protein 1;	Photosynthesis - antenna proteins ;	IPR022796;IPR023329;	Chlorophyll A-B binding protein;Chlorophyll a/b binding protein domain;
357124561	">gi|357124561|ref|XP_003563967.1| PREDICTED: aldehyde dehydrogenase family 2 member B7, mitochondrial-like [Brachypodium distachyon]"	1	0.005418	_EK(ac)GIDSLK_	EK(1)GIDSLK	524	-2.9975	82.417	mitochondria	biological_process;metabolic process;single-organism metabolic process;oxidation-reduction process;	molecular_function;catalytic activity;oxidoreductase activity;oxidoreductase activity, acting on the aldehyde or oxo group of = donors;oxidoreductase activity, acting on the aldehyde or oxo group of = donors, NAD or NADP as acceptor;		K00128	E1.2.1.3:aldehyde dehydrogenase (NAD+) [EC:1.2.1.3];E1.2.1.3:aldehyde dehydrogenase (NAD+) [EC:1.2.1.3];E1.2.1.3:aldehyde dehydrogenase (NAD+) [EC:1.2.1.3];E1.2.1.3:aldehyde dehydrogenase (NAD+) [EC:1.2.1.3];E1.2.1.3:aldehyde dehydrogenase (NAD+) [EC:1.2.1.3];E1.2.1.3:aldehyde dehydrogenase (NAD+) [EC:1.2.1.3];E1.2.1.3:aldehyde dehydrogenase (NAD+) [EC:1.2.1.3];E1.2.1.3:aldehyde dehydrogenase (NA…	Metabolic pathways ;Biosynthesis of secondary metabolites ;Biosynthesis of antibiotics ;Microbial metabolism in diverse environments ;Arginine and proline metabolism ;Glycolysis / Gluconeogenesis ;Pyruvate metabolism ;Glycerolipid metabolism ;Valine, leucine and isoleucine degradation ;beta-Alanine metabolism ;Pentose and glucuronate interconversions ;Ascorbate and aldarate metabolism ;Lysine deg…	IPR029510;IPR016160;IPR016162;IPR016161;IPR016163;IPR015590;	"Aldehyde dehydrogenase, glutamic acid active site";"Aldehyde dehydrogenase, cysteine active site";Aldehyde dehydrogenase N-terminal domain;Aldehyde/histidinol dehydrogenase;"Aldehyde dehydrogenase, C-terminal";Aldehyde dehydrogenase domain;
357124561	">gi|357124561|ref|XP_003563967.1| PREDICTED: aldehyde dehydrogenase family 2 member B7, mitochondrial-like [Brachypodium distachyon]"	1	3.7e-24	_GVEQGPQIDDEQFNK(ac)ILR_	GVEQGPQIDDEQFNK(1)ILR	399	1.5954	157.11	mitochondria	biological_process;metabolic process;single-organism metabolic process;oxidation-reduction process;	molecular_function;catalytic activity;oxidoreductase activity;oxidoreductase activity, acting on the aldehyde or oxo group of = donors;oxidoreductase activity, acting on the aldehyde or oxo group of = donors, NAD or NADP as acceptor;		K00128	E1.2.1.3:aldehyde dehydrogenase (NAD+) [EC:1.2.1.3];E1.2.1.3:aldehyde dehydrogenase (NAD+) [EC:1.2.1.3];E1.2.1.3:aldehyde dehydrogenase (NAD+) [EC:1.2.1.3];E1.2.1.3:aldehyde dehydrogenase (NAD+) [EC:1.2.1.3];E1.2.1.3:aldehyde dehydrogenase (NAD+) [EC:1.2.1.3];E1.2.1.3:aldehyde dehydrogenase (NAD+) [EC:1.2.1.3];E1.2.1.3:aldehyde dehydrogenase (NAD+) [EC:1.2.1.3];E1.2.1.3:aldehyde dehydrogenase (NA…	Metabolic pathways ;Biosynthesis of secondary metabolites ;Biosynthesis of antibiotics ;Microbial metabolism in diverse environments ;Arginine and proline metabolism ;Glycolysis / Gluconeogenesis ;Pyruvate metabolism ;Glycerolipid metabolism ;Valine, leucine and isoleucine degradation ;beta-Alanine metabolism ;Pentose and glucuronate interconversions ;Ascorbate and aldarate metabolism ;Lysine deg…	IPR029510;IPR016160;IPR016162;IPR016161;IPR016163;IPR015590;	"Aldehyde dehydrogenase, glutamic acid active site";"Aldehyde dehydrogenase, cysteine active site";Aldehyde dehydrogenase N-terminal domain;Aldehyde/histidinol dehydrogenase;"Aldehyde dehydrogenase, C-terminal";Aldehyde dehydrogenase domain;
357124584	">gi|357124584|ref|XP_003563978.1| PREDICTED: protein CURVATURE THYLAKOID 1A, chloroplastic [Brachypodium distachyon]"	1	2.58e-05	_ELASDIETLK(ac)K_	ELASDIETLK(1)K	147	-1.1163	107.06	chloroplast							IPR025564;	"Cyanobacterial aminoacyl-tRNA synthetase, CAAD domain";
357124584	">gi|357124584|ref|XP_003563978.1| PREDICTED: protein CURVATURE THYLAKOID 1A, chloroplastic [Brachypodium distachyon];>gi|357143822|ref|XP_003573067.1| PREDICTED: protein CURVATURE THYLAKOID 1A, chloroplastic-like [Brachypodium distachyon]"	1	0.00677565	_YLLFK(ac)ESR_	YLLFK(1)ESR	133	-2.7758	80.219	chloroplast							IPR025564;	"Cyanobacterial aminoacyl-tRNA synthetase, CAAD domain";
357124847	">gi|357124847|ref|XP_003564108.1| PREDICTED: photosystem I reaction center subunit II, chloroplastic [Brachypodium distachyon]"	1	2.15e-06	_NVSPIEVK(ac)FTGK_	NVSPIEVK(1)FTGK	195	1.1863	117.2	chloroplast	biological_process;cellular process;metabolic process;cellular metabolic process;photosynthesis;		intracellular;protein complex;thylakoid part;membrane;photosystem;macromolecular complex;cell part;cell;photosynthetic membrane;thylakoid;intracellular part;membrane part;cellular_component;photosystem I;photosystem I reaction center;	K02692	psaD:photosystem I subunit II;psaD:photosystem I subunit II;	Metabolic pathways ;Photosynthesis ;	IPR003685;	Photosystem I PsaD;
357124847	">gi|357124847|ref|XP_003564108.1| PREDICTED: photosystem I reaction center subunit II, chloroplastic [Brachypodium distachyon]"	1	8.99e-06	_SIGK(ac)NVSPIEVK_	SIGK(1)NVSPIEVK	187	0.73547	115.91	chloroplast	biological_process;cellular process;metabolic process;cellular metabolic process;photosynthesis;		intracellular;protein complex;thylakoid part;membrane;photosystem;macromolecular complex;cell part;cell;photosynthetic membrane;thylakoid;intracellular part;membrane part;cellular_component;photosystem I;photosystem I reaction center;	K02692	psaD:photosystem I subunit II;psaD:photosystem I subunit II;	Metabolic pathways ;Photosynthesis ;	IPR003685;	Photosystem I PsaD;
357124847	">gi|357124847|ref|XP_003564108.1| PREDICTED: photosystem I reaction center subunit II, chloroplastic [Brachypodium distachyon]"	1	4.84e-10	_VFPSGEVQYLHPK(ac)DGVYPEK_	VFPSGEVQYLHPK(1)DGVYPEK	163	-2.8549	104.38	chloroplast	biological_process;cellular process;metabolic process;cellular metabolic process;photosynthesis;		intracellular;protein complex;thylakoid part;membrane;photosystem;macromolecular complex;cell part;cell;photosynthetic membrane;thylakoid;intracellular part;membrane part;cellular_component;photosystem I;photosystem I reaction center;	K02692	psaD:photosystem I subunit II;psaD:photosystem I subunit II;	Metabolic pathways ;Photosynthesis ;	IPR003685;	Photosystem I PsaD;
357124847	">gi|357124847|ref|XP_003564108.1| PREDICTED: photosystem I reaction center subunit II, chloroplastic [Brachypodium distachyon]"	1	0.000179497	_YK(ac)IAYQFYR_	YK(1)IAYQFYR	143	-0.14027	119.75	chloroplast	biological_process;cellular process;metabolic process;cellular metabolic process;photosynthesis;		intracellular;protein complex;thylakoid part;membrane;photosystem;macromolecular complex;cell part;cell;photosynthetic membrane;thylakoid;intracellular part;membrane part;cellular_component;photosystem I;photosystem I reaction center;	K02692	psaD:photosystem I subunit II;psaD:photosystem I subunit II;	Metabolic pathways ;Photosynthesis ;	IPR003685;	Photosystem I PsaD;
357124931	">gi|357124931|ref|XP_003564150.1| PREDICTED: peroxiredoxin Q, chloroplastic isoform X2 [Brachypodium distachyon]"	1	1.92e-34	_KAGAEVIGISGDDAASHK(ac)AFAK_	KAGAEVIGISGDDAASHK(1)AFAK	146	0.35687	168.79	chloroplast	biological_process;single-organism metabolic process;metabolic process;oxidation-reduction process;	molecular_function;antioxidant activity;catalytic activity;oxidoreductase activity;					IPR012336;IPR000866;	Thioredoxin-like fold;Alkyl hydroperoxide reductase subunit C/ Thiol specific antioxidant;
357124931	">gi|357124931|ref|XP_003564150.1| PREDICTED: peroxiredoxin Q, chloroplastic isoform X2 [Brachypodium distachyon]"	1	0.00347869	_DSYEK(ac)YK_	DSYEK(1)YK	126	0.45885	87.639	chloroplast	biological_process;single-organism metabolic process;metabolic process;oxidation-reduction process;	molecular_function;antioxidant activity;catalytic activity;oxidoreductase activity;					IPR012336;IPR000866;	Thioredoxin-like fold;Alkyl hydroperoxide reductase subunit C/ Thiol specific antioxidant;
357124931	">gi|357124931|ref|XP_003564150.1| PREDICTED: peroxiredoxin Q, chloroplastic isoform X2 [Brachypodium distachyon]"	1	9.86e-29	_GVVQYVYNNQFQPEK(ac)HIGETLK_	GVVQYVYNNQFQPEK(1)HIGETLK	206	0.85207	143.14	chloroplast	biological_process;single-organism metabolic process;metabolic process;oxidation-reduction process;	molecular_function;antioxidant activity;catalytic activity;oxidoreductase activity;					IPR012336;IPR000866;	Thioredoxin-like fold;Alkyl hydroperoxide reductase subunit C/ Thiol specific antioxidant;
357124931	">gi|357124931|ref|XP_003564150.1| PREDICTED: peroxiredoxin Q, chloroplastic isoform X2 [Brachypodium distachyon];>gi|357124933|ref|XP_003564151.1| PREDICTED: uncharacterized protein LOC100838766 isoform X1 [Brachypodium distachyon]"	1	0.00017901	_TVSLSK(ac)YK_	TVSLSK(1)YK	94	-2.467	130.66	chloroplast	biological_process;single-organism metabolic process;metabolic process;oxidation-reduction process;	molecular_function;antioxidant activity;catalytic activity;oxidoreductase activity;					IPR012336;IPR000866;	Thioredoxin-like fold;Alkyl hydroperoxide reductase subunit C/ Thiol specific antioxidant;
357124950	>gi|357124950|ref|XP_003564159.1| PREDICTED: 26S protease regulatory subunit 7 [Brachypodium distachyon]	1	0.0205699	_YVINVK(ac)QIAK_	YVINVK(1)QIAK	109	1.5423	61.78	cytosol	biological_process;organic substance catabolic process;metabolic process;catabolic process;macromolecule catabolic process;organic substance metabolic process;macromolecule metabolic process;protein metabolic process;primary metabolic process;protein catabolic process;	molecular_function;catalytic activity;hydrolase activity;purine ribonucleotide binding;anion binding;ribonucleotide binding;small molecule binding;ion binding;ribonucleoside binding;purine ribonucleoside triphosphate binding;carbohydrate derivative binding;adenyl ribonucleotide binding;nucleoside phosphate binding;nucleotide binding;nucleoside binding;adenyl nucleotide binding;heterocyclic compou…	intracellular;cell part;cell;intracellular part;cellular_component;cytoplasm;	K03061	PSMC2:26S proteasome regulatory subunit T1;PSMC2:26S proteasome regulatory subunit T1;	Epstein-Barr virus infection ;Proteasome ;	IPR005937;IPR003960;IPR003959;IPR027417;IPR003593;	26S proteasome subunit P45;"ATPase, AAA-type, conserved site";"ATPase, AAA-type, core";P-loop containing nucleoside triphosphate hydrolase;AAA+ ATPase domain;
357125002	">gi|357125002|ref|XP_003564185.1| PREDICTED: phospholipid hydroperoxide glutathione peroxidase 1, chloroplastic-like [Brachypodium distachyon]"	1	0.0261022	_DIQK(ac)LLAA_	DIQK(1)LLAA	222	0.24272	63.419	chloroplast	biological_process;response to stress;response to stimulus;response to oxidative stress;single-organism metabolic process;metabolic process;oxidation-reduction process;	molecular_function;antioxidant activity;peroxidase activity;oxidoreductase activity;catalytic activity;oxidoreductase activity, acting on peroxide as acceptor;glutathione peroxidase activity;		K00432	E1.11.1.9:glutathione peroxidase [EC:1.11.1.9];E1.11.1.9:glutathione peroxidase [EC:1.11.1.9];E1.11.1.9:glutathione peroxidase [EC:1.11.1.9];	Glutathione metabolism ;Arachidonic acid metabolism ;Thyroid hormone synthesis ;	IPR012336;IPR029760;IPR029759;IPR000889;	Thioredoxin-like fold;Glutathione peroxidase conserved site;Glutathione peroxidase active site;Glutathione peroxidase;
357125002	">gi|357125002|ref|XP_003564185.1| PREDICTED: phospholipid hydroperoxide glutathione peroxidase 1, chloroplastic-like [Brachypodium distachyon]"	1	3.02e-08	_SIYDFTVK(ac)DIDGK_	SIYDFTVK(1)DIDGK	75	1.0333	126.83	chloroplast	biological_process;response to stress;response to stimulus;response to oxidative stress;single-organism metabolic process;metabolic process;oxidation-reduction process;	molecular_function;antioxidant activity;peroxidase activity;oxidoreductase activity;catalytic activity;oxidoreductase activity, acting on peroxide as acceptor;glutathione peroxidase activity;		K00432	E1.11.1.9:glutathione peroxidase [EC:1.11.1.9];E1.11.1.9:glutathione peroxidase [EC:1.11.1.9];E1.11.1.9:glutathione peroxidase [EC:1.11.1.9];	Glutathione metabolism ;Arachidonic acid metabolism ;Thyroid hormone synthesis ;	IPR012336;IPR029760;IPR029759;IPR000889;	Thioredoxin-like fold;Glutathione peroxidase conserved site;Glutathione peroxidase active site;Glutathione peroxidase;
357125002	">gi|357125002|ref|XP_003564185.1| PREDICTED: phospholipid hydroperoxide glutathione peroxidase 1, chloroplastic-like [Brachypodium distachyon]"	1	8.8e-05	_WNFEK(ac)FLVDK_	WNFEK(1)FLVDK	194	0.62841	110.38	chloroplast	biological_process;response to stress;response to stimulus;response to oxidative stress;single-organism metabolic process;metabolic process;oxidation-reduction process;	molecular_function;antioxidant activity;peroxidase activity;oxidoreductase activity;catalytic activity;oxidoreductase activity, acting on peroxide as acceptor;glutathione peroxidase activity;		K00432	E1.11.1.9:glutathione peroxidase [EC:1.11.1.9];E1.11.1.9:glutathione peroxidase [EC:1.11.1.9];E1.11.1.9:glutathione peroxidase [EC:1.11.1.9];	Glutathione metabolism ;Arachidonic acid metabolism ;Thyroid hormone synthesis ;	IPR012336;IPR029760;IPR029759;IPR000889;	Thioredoxin-like fold;Glutathione peroxidase conserved site;Glutathione peroxidase active site;Glutathione peroxidase;
357125002	">gi|357125002|ref|XP_003564185.1| PREDICTED: phospholipid hydroperoxide glutathione peroxidase 1, chloroplastic-like [Brachypodium distachyon]"	1	1.01e-06	_YPPTTSPFQIEK(ac)DIQK_	YPPTTSPFQIEK(1)DIQK	218	2.0206	93.424	chloroplast	biological_process;response to stress;response to stimulus;response to oxidative stress;single-organism metabolic process;metabolic process;oxidation-reduction process;	molecular_function;antioxidant activity;peroxidase activity;oxidoreductase activity;catalytic activity;oxidoreductase activity, acting on peroxide as acceptor;glutathione peroxidase activity;		K00432	E1.11.1.9:glutathione peroxidase [EC:1.11.1.9];E1.11.1.9:glutathione peroxidase [EC:1.11.1.9];E1.11.1.9:glutathione peroxidase [EC:1.11.1.9];	Glutathione metabolism ;Arachidonic acid metabolism ;Thyroid hormone synthesis ;	IPR012336;IPR029760;IPR029759;IPR000889;	Thioredoxin-like fold;Glutathione peroxidase conserved site;Glutathione peroxidase active site;Glutathione peroxidase;
357125057	">gi|357125057|ref|XP_003564212.1| PREDICTED: probable LL-diaminopimelate aminotransferase, chloroplastic [Brachypodium distachyon]"	1	3.1e-05	_AAHLLK(ac)HPDAK_	AAHLLK(1)HPDAK	78	-0.70171	94.363	chloroplast	biological_process;metabolic process;biosynthetic process;nitrogen compound metabolic process;organic substance biosynthetic process;dicarboxylic acid metabolic process;lysine biosynthetic process;aspartate family amino acid biosynthetic process;small molecule biosynthetic process;aspartate family amino acid metabolic process;small molecule metabolic process;oxoacid metabolic process;organic acid…	molecular_function;cofactor binding;anion binding;binding;ion binding;pyridoxal phosphate binding;catalytic activity;transferase activity, transferring nitrogenous groups;transaminase activity;transferase activity;L,L-diaminopimelate aminotransferase activity;		K10206	E2.6.1.83:LL-diaminopimelate aminotransferase [EC:2.6.1.83];E2.6.1.83:LL-diaminopimelate aminotransferase [EC:2.6.1.83];E2.6.1.83:LL-diaminopimelate aminotransferase [EC:2.6.1.83];E2.6.1.83:LL-diaminopimelate aminotransferase [EC:2.6.1.83];E2.6.1.83:LL-diaminopimelate aminotransferase [EC:2.6.1.83];	Metabolic pathways ;Biosynthesis of secondary metabolites ;Biosynthesis of antibiotics ;Biosynthesis of amino acids ;Lysine biosynthesis ;	IPR004839;IPR015421;IPR015424;IPR015422;IPR019942;	"Aminotransferase, class I/classII";"Pyridoxal phosphate-dependent transferase, major region, subdomain 1";Pyridoxal phosphate-dependent transferase;"Pyridoxal phosphate-dependent transferase, major region, subdomain 2";"LL-diaminopimelate aminotransferase, plants and Chlamydia type";
357125057	">gi|357125057|ref|XP_003564212.1| PREDICTED: probable LL-diaminopimelate aminotransferase, chloroplastic [Brachypodium distachyon];>gi|721610342|ref|XP_010235592.1| PREDICTED: probable LL-diaminopimelate aminotransferase, chloroplastic [Brachypodium distac"	1	0.00420925	_ELLFSDGHPVAK(ac)DFNR_	ELLFSDGHPVAK(1)DFNR	324	-1.9613	74.89	chloroplast	biological_process;metabolic process;biosynthetic process;nitrogen compound metabolic process;organic substance biosynthetic process;dicarboxylic acid metabolic process;lysine biosynthetic process;aspartate family amino acid biosynthetic process;small molecule biosynthetic process;aspartate family amino acid metabolic process;small molecule metabolic process;oxoacid metabolic process;organic acid…	molecular_function;cofactor binding;anion binding;binding;ion binding;pyridoxal phosphate binding;catalytic activity;transferase activity, transferring nitrogenous groups;transaminase activity;transferase activity;L,L-diaminopimelate aminotransferase activity;		K10206	E2.6.1.83:LL-diaminopimelate aminotransferase [EC:2.6.1.83];E2.6.1.83:LL-diaminopimelate aminotransferase [EC:2.6.1.83];E2.6.1.83:LL-diaminopimelate aminotransferase [EC:2.6.1.83];E2.6.1.83:LL-diaminopimelate aminotransferase [EC:2.6.1.83];E2.6.1.83:LL-diaminopimelate aminotransferase [EC:2.6.1.83];	Metabolic pathways ;Biosynthesis of secondary metabolites ;Biosynthesis of antibiotics ;Biosynthesis of amino acids ;Lysine biosynthesis ;	IPR004839;IPR015421;IPR015424;IPR015422;IPR019942;	"Aminotransferase, class I/classII";"Pyridoxal phosphate-dependent transferase, major region, subdomain 1";Pyridoxal phosphate-dependent transferase;"Pyridoxal phosphate-dependent transferase, major region, subdomain 2";"LL-diaminopimelate aminotransferase, plants and Chlamydia type";
357125096	>gi|357125096|ref|XP_003564231.1| PREDICTED: vesicle-associated membrane protein 711 [Brachypodium distachyon]	1	0.0224575	_FVK(ac)TYGR_	FVK(1)TYGR	90	-0.53222	64.734	cytosol	biological_process;establishment of localization;localization;transport;vesicle-mediated transport;		membrane;intrinsic to membrane;cellular_component;membrane part;integral to membrane;	K08515	VAMP7:vesicle-associated membrane protein 7;	SNARE interactions in vesicular transport ;	IPR011012;IPR001388;IPR010908;	Longin-like domain;Synaptobrevin;Longin domain;
357125896	">gi|357125896|ref|XP_003564625.1| PREDICTED: sedoheptulose-1,7-bisphosphatase, chloroplastic [Brachypodium distachyon];>gi|300681420|emb|CBH32512.1| sedoheptulose-1,7-bisphosphatase, chloroplast precursor, expressed [Triticum aestivum]"	1	9.84e-08	_ATFDNPDYDK(ac)LVNYYVK_	ATFDNPDYDK(1)LVNYYVK	274	-4.1197	99.344	chloroplast	biological_process;metabolic process;organic substance metabolic process;primary metabolic process;carbohydrate metabolic process;	molecular_function;phosphoric ester hydrolase activity;phosphatase activity;hydrolase activity;hydrolase activity, acting on ester bonds;carbohydrate phosphatase activity;catalytic activity;sugar-phosphatase activity;fructose 1,6-bisphosphate 1-phosphatase activity;		K01100	E3.1.3.37:sedoheptulose-bisphosphatase [EC:3.1.3.37];E3.1.3.37:sedoheptulose-bisphosphatase [EC:3.1.3.37];E3.1.3.37:sedoheptulose-bisphosphatase [EC:3.1.3.37];E3.1.3.37:sedoheptulose-bisphosphatase [EC:3.1.3.37];	Metabolic pathways ;Microbial metabolism in diverse environments ;Carbon metabolism ;Carbon fixation in photosynthetic organisms ;	IPR020548;IPR000146;IPR023079;	"Fructose-1,6-bisphosphatase, active site";"Fructose-1,6-bisphosphatase class 1/Sedoheputulose-1,7-bisphosphatase";"Sedoheptulose-1,7-bisphosphatase";
357125896	">gi|357125896|ref|XP_003564625.1| PREDICTED: sedoheptulose-1,7-bisphosphatase, chloroplastic [Brachypodium distachyon];>gi|300681420|emb|CBH32512.1| sedoheptulose-1,7-bisphosphatase, chloroplast precursor, expressed [Triticum aestivum]"	1	0.00113625	_LVNYYVK(ac)EK_	LVNYYVK(1)EK	281	0.84273	97.734	chloroplast	biological_process;metabolic process;organic substance metabolic process;primary metabolic process;carbohydrate metabolic process;	molecular_function;phosphoric ester hydrolase activity;phosphatase activity;hydrolase activity;hydrolase activity, acting on ester bonds;carbohydrate phosphatase activity;catalytic activity;sugar-phosphatase activity;fructose 1,6-bisphosphate 1-phosphatase activity;		K01100	E3.1.3.37:sedoheptulose-bisphosphatase [EC:3.1.3.37];E3.1.3.37:sedoheptulose-bisphosphatase [EC:3.1.3.37];E3.1.3.37:sedoheptulose-bisphosphatase [EC:3.1.3.37];E3.1.3.37:sedoheptulose-bisphosphatase [EC:3.1.3.37];	Metabolic pathways ;Microbial metabolism in diverse environments ;Carbon metabolism ;Carbon fixation in photosynthetic organisms ;	IPR020548;IPR000146;IPR023079;	"Fructose-1,6-bisphosphatase, active site";"Fructose-1,6-bisphosphatase class 1/Sedoheputulose-1,7-bisphosphatase";"Sedoheptulose-1,7-bisphosphatase";
357125896	">gi|357125896|ref|XP_003564625.1| PREDICTED: sedoheptulose-1,7-bisphosphatase, chloroplastic [Brachypodium distachyon];>gi|300681420|emb|CBH32512.1| sedoheptulose-1,7-bisphosphatase, chloroplast precursor, expressed [Triticum aestivum]"	1	7.46e-05	_DCPGTHEFLLLDEGK(ac)WQHVK_	DCPGTHEFLLLDEGK(1)WQHVK	242	-0.58019	65.022	chloroplast	biological_process;metabolic process;organic substance metabolic process;primary metabolic process;carbohydrate metabolic process;	molecular_function;phosphoric ester hydrolase activity;phosphatase activity;hydrolase activity;hydrolase activity, acting on ester bonds;carbohydrate phosphatase activity;catalytic activity;sugar-phosphatase activity;fructose 1,6-bisphosphate 1-phosphatase activity;		K01100	E3.1.3.37:sedoheptulose-bisphosphatase [EC:3.1.3.37];E3.1.3.37:sedoheptulose-bisphosphatase [EC:3.1.3.37];E3.1.3.37:sedoheptulose-bisphosphatase [EC:3.1.3.37];E3.1.3.37:sedoheptulose-bisphosphatase [EC:3.1.3.37];	Metabolic pathways ;Microbial metabolism in diverse environments ;Carbon metabolism ;Carbon fixation in photosynthetic organisms ;	IPR020548;IPR000146;IPR023079;	"Fructose-1,6-bisphosphatase, active site";"Fructose-1,6-bisphosphatase class 1/Sedoheputulose-1,7-bisphosphatase";"Sedoheptulose-1,7-bisphosphatase";
357125896	">gi|357125896|ref|XP_003564625.1| PREDICTED: sedoheptulose-1,7-bisphosphatase, chloroplastic [Brachypodium distachyon];>gi|300681420|emb|CBH32512.1| sedoheptulose-1,7-bisphosphatase, chloroplast precursor, expressed [Triticum aestivum]"	1	4.73e-16	_EK(ac)GIFTNVTSPTAK_	EK(1)GIFTNVTSPTAK	304	0.25462	152.37	chloroplast	biological_process;metabolic process;organic substance metabolic process;primary metabolic process;carbohydrate metabolic process;	molecular_function;phosphoric ester hydrolase activity;phosphatase activity;hydrolase activity;hydrolase activity, acting on ester bonds;carbohydrate phosphatase activity;catalytic activity;sugar-phosphatase activity;fructose 1,6-bisphosphate 1-phosphatase activity;		K01100	E3.1.3.37:sedoheptulose-bisphosphatase [EC:3.1.3.37];E3.1.3.37:sedoheptulose-bisphosphatase [EC:3.1.3.37];E3.1.3.37:sedoheptulose-bisphosphatase [EC:3.1.3.37];E3.1.3.37:sedoheptulose-bisphosphatase [EC:3.1.3.37];	Metabolic pathways ;Microbial metabolism in diverse environments ;Carbon metabolism ;Carbon fixation in photosynthetic organisms ;	IPR020548;IPR000146;IPR023079;	"Fructose-1,6-bisphosphatase, active site";"Fructose-1,6-bisphosphatase class 1/Sedoheputulose-1,7-bisphosphatase";"Sedoheptulose-1,7-bisphosphatase";
357126021	">gi|357126021|ref|XP_003564687.1| PREDICTED: fructose-1,6-bisphosphatase, cytosolic [Brachypodium distachyon]"	1	0.000238463	_HVLNEQSK(ac)YPESR_	HVLNEQSK(1)YPESR	25	2.4569	86.944	chloroplast	biological_process;metabolic process;organic substance metabolic process;primary metabolic process;carbohydrate metabolic process;	molecular_function;phosphoric ester hydrolase activity;phosphatase activity;hydrolase activity;hydrolase activity, acting on ester bonds;carbohydrate phosphatase activity;catalytic activity;sugar-phosphatase activity;fructose 1,6-bisphosphate 1-phosphatase activity;		K03841	FBP:fructose-1,6-bisphosphatase I [EC:3.1.3.11];FBP:fructose-1,6-bisphosphatase I [EC:3.1.3.11];FBP:fructose-1,6-bisphosphatase I [EC:3.1.3.11];FBP:fructose-1,6-bisphosphatase I [EC:3.1.3.11];FBP:fructose-1,6-bisphosphatase I [EC:3.1.3.11];FBP:fructose-1,6-bisphosphatase I [EC:3.1.3.11];FBP:fructose-1,6-bisphosphatase I [EC:3.1.3.11];FBP:fructose-1,6-bisphosphatase I [EC:3.1.3.11];FBP:fructose-1,…	Metabolic pathways ;Biosynthesis of secondary metabolites ;Biosynthesis of antibiotics ;Microbial metabolism in diverse environments ;Carbon metabolism ;Glycolysis / Gluconeogenesis ;AMPK signaling pathway ;Carbon fixation in photosynthetic organisms ;Fructose and mannose metabolism ;Methane metabolism ;Insulin signaling pathway ;Pentose phosphate pathway ;	IPR028343;IPR000146;	"Fructose-1,6-bisphosphatase";"Fructose-1,6-bisphosphatase class 1/Sedoheputulose-1,7-bisphosphatase";
357126021	">gi|357126021|ref|XP_003564687.1| PREDICTED: fructose-1,6-bisphosphatase, cytosolic [Brachypodium distachyon];>gi|300681469|emb|CBH32563.1| fructose-1,6-bisphosphatase, cytosolic,putative,expressed [Triticum aestivum]"	1	5.13e-07	_NWDTPTAK(ac)YVEK_	NWDTPTAK(1)YVEK	228	-0.24925	120.7	chloroplast	biological_process;metabolic process;organic substance metabolic process;primary metabolic process;carbohydrate metabolic process;	molecular_function;phosphoric ester hydrolase activity;phosphatase activity;hydrolase activity;hydrolase activity, acting on ester bonds;carbohydrate phosphatase activity;catalytic activity;sugar-phosphatase activity;fructose 1,6-bisphosphate 1-phosphatase activity;		K03841	FBP:fructose-1,6-bisphosphatase I [EC:3.1.3.11];FBP:fructose-1,6-bisphosphatase I [EC:3.1.3.11];FBP:fructose-1,6-bisphosphatase I [EC:3.1.3.11];FBP:fructose-1,6-bisphosphatase I [EC:3.1.3.11];FBP:fructose-1,6-bisphosphatase I [EC:3.1.3.11];FBP:fructose-1,6-bisphosphatase I [EC:3.1.3.11];FBP:fructose-1,6-bisphosphatase I [EC:3.1.3.11];FBP:fructose-1,6-bisphosphatase I [EC:3.1.3.11];FBP:fructose-1,…	Metabolic pathways ;Biosynthesis of secondary metabolites ;Biosynthesis of antibiotics ;Microbial metabolism in diverse environments ;Carbon metabolism ;Glycolysis / Gluconeogenesis ;AMPK signaling pathway ;Carbon fixation in photosynthetic organisms ;Fructose and mannose metabolism ;Methane metabolism ;Insulin signaling pathway ;Pentose phosphate pathway ;	IPR028343;IPR000146;	"Fructose-1,6-bisphosphatase";"Fructose-1,6-bisphosphatase class 1/Sedoheputulose-1,7-bisphosphatase";
357126063	">gi|357126063|ref|XP_003564708.1| PREDICTED: photosystem II 22 kDa protein, chloroplastic [Brachypodium distachyon]"	1	0.00120841	_GK(ac)FVDEQPTGLDK_	GK(1)FVDEQPTGLDK	159	2.3231	78.69	chloroplast				K03542	psbS:photosystem II 22kDa protein;psbS:photosystem II 22kDa protein;	Metabolic pathways ;Photosynthesis ;	IPR023329;IPR022796;	Chlorophyll a/b binding protein domain;Chlorophyll A-B binding protein;
357126063	">gi|357126063|ref|XP_003564708.1| PREDICTED: photosystem II 22 kDa protein, chloroplastic [Brachypodium distachyon]"	1	2.2e-37	_SALGLSEGGPLFGFTK(ac)SNELFVGR_	SALGLSEGGPLFGFTK(1)SNELFVGR	196	-0.9621	154.65	chloroplast				K03542	psbS:photosystem II 22kDa protein;psbS:photosystem II 22kDa protein;	Metabolic pathways ;Photosynthesis ;	IPR023329;IPR022796;	Chlorophyll a/b binding protein domain;Chlorophyll A-B binding protein;
357126191	">gi|357126191|ref|XP_003564772.1| PREDICTED: probable membrane-associated 30 kDa protein, chloroplastic [Brachypodium distachyon];>gi|721609173|ref|XP_003562483.2| PREDICTED: probable membrane-associated 30 kDa protein, chloroplastic [Brachypodium distachy"	1	0.00482473	_LLESK(ac)IAEAK_	LLESK(1)IAEAK	183	-2.5212	77.644	chloroplast							IPR007157;	PspA/IM30;
357126298	>gi|357126298|ref|XP_003564825.1| PREDICTED: calreticulin-3-like [Brachypodium distachyon]	1	0.00275192	_HTAGK(ac)YSGDPDDK_	HTAGK(1)YSGDPDDK	67	0.7134	73.834	cytosol	biological_process;cellular process;cellular macromolecule metabolic process;metabolic process;organic substance metabolic process;cellular protein metabolic process;protein metabolic process;macromolecule metabolic process;cellular metabolic process;primary metabolic process;protein folding;	molecular_function;binding;cation binding;ion binding;metal ion binding;calcium ion binding;protein binding;unfolded protein binding;	intracellular;cytoplasmic part;cytoplasm;organelle;membrane-bounded organelle;cell part;cell;intracellular organelle;intracellular part;cellular_component;intracellular membrane-bounded organelle;endoplasmic reticulum;				IPR001580;IPR013320;IPR009033;IPR018124;	Calreticulin/calnexin;Concanavalin A-like lectin/glucanase domain;"Calreticulin/calnexin, P domain";"Calreticulin/calnexin, conserved site";
357126392	>gi|357126392|ref|XP_003564871.1| PREDICTED: fructose-bisphosphate aldolase cytoplasmic isozyme [Brachypodium distachyon]	1	1.81e-08	_ALNEHHVLLEGTLLK(ac)PNMVTPGSDSK_	ALNEHHVLLEGTLLK(1)PNMVTPGSDSK	225	-2.5299	85.185	cytosol	monosaccharide catabolic process;organic substance catabolic process;cellular process;carbohydrate metabolic process;hexose metabolic process;catabolic process;generation of precursor metabolites and energy;biological_process;carbohydrate catabolic process;single-organism carbohydrate metabolic process;single-organism carbohydrate catabolic process;metabolic process;glucose catabolic process;gluc…	molecular_function;catalytic activity;aldehyde-lyase activity;carbon-carbon lyase activity;lyase activity;fructose-bisphosphate aldolase activity;		K01623	ALDO:fructose-bisphosphate aldolase, class I [EC:4.1.2.13];ALDO:fructose-bisphosphate aldolase, class I [EC:4.1.2.13];ALDO:fructose-bisphosphate aldolase, class I [EC:4.1.2.13];ALDO:fructose-bisphosphate aldolase, class I [EC:4.1.2.13];ALDO:fructose-bisphosphate aldolase, class I [EC:4.1.2.13];ALDO:fructose-bisphosphate aldolase, class I [EC:4.1.2.13];ALDO:fructose-bisphosphate aldolase, class I …	Metabolic pathways ;Biosynthesis of secondary metabolites ;Biosynthesis of antibiotics ;Microbial metabolism in diverse environments ;Biosynthesis of amino acids ;Carbon metabolism ;Glycolysis / Gluconeogenesis ;Carbon fixation in photosynthetic organisms ;Fructose and mannose metabolism ;Methane metabolism ;Pentose phosphate pathway ;	IPR000741;IPR029768;IPR013785;	"Fructose-bisphosphate aldolase, class-I";Fructose-bisphosphate aldolase class-I active site;Aldolase-type TIM barrel;
357126392	>gi|357126392|ref|XP_003564871.1| PREDICTED: fructose-bisphosphate aldolase cytoplasmic isozyme [Brachypodium distachyon]	1	0.00414454	_YK(ac)DELIK_	YK(1)DELIK	9	1.6351	83.948	cytosol	monosaccharide catabolic process;organic substance catabolic process;cellular process;carbohydrate metabolic process;hexose metabolic process;catabolic process;generation of precursor metabolites and energy;biological_process;carbohydrate catabolic process;single-organism carbohydrate metabolic process;single-organism carbohydrate catabolic process;metabolic process;glucose catabolic process;gluc…	molecular_function;catalytic activity;aldehyde-lyase activity;carbon-carbon lyase activity;lyase activity;fructose-bisphosphate aldolase activity;		K01623	ALDO:fructose-bisphosphate aldolase, class I [EC:4.1.2.13];ALDO:fructose-bisphosphate aldolase, class I [EC:4.1.2.13];ALDO:fructose-bisphosphate aldolase, class I [EC:4.1.2.13];ALDO:fructose-bisphosphate aldolase, class I [EC:4.1.2.13];ALDO:fructose-bisphosphate aldolase, class I [EC:4.1.2.13];ALDO:fructose-bisphosphate aldolase, class I [EC:4.1.2.13];ALDO:fructose-bisphosphate aldolase, class I …	Metabolic pathways ;Biosynthesis of secondary metabolites ;Biosynthesis of antibiotics ;Microbial metabolism in diverse environments ;Biosynthesis of amino acids ;Carbon metabolism ;Glycolysis / Gluconeogenesis ;Carbon fixation in photosynthetic organisms ;Fructose and mannose metabolism ;Methane metabolism ;Pentose phosphate pathway ;	IPR000741;IPR029768;IPR013785;	"Fructose-bisphosphate aldolase, class-I";Fructose-bisphosphate aldolase class-I active site;Aldolase-type TIM barrel;
357126574	">gi|357126574|ref|XP_003564962.1| PREDICTED: 50S ribosomal protein L27, chloroplastic [Brachypodium distachyon]"	1	0.0054807	_FEK(ac)YGPDR_	FEK(1)YGPDR	118	0.2056	84.817	chloroplast	gene expression;organic substance biosynthetic process;biosynthetic process;macromolecule biosynthetic process;cellular macromolecule metabolic process;cellular process;biological_process;cellular macromolecule biosynthetic process;metabolic process;organic substance metabolic process;cellular biosynthetic process;cellular protein metabolic process;macromolecule metabolic process;cellular metabol…	molecular_function;structural molecule activity;structural constituent of ribosome;	cell part;cell;cellular_component;intracellular;cytoplasmic part;cytoplasm;intracellular non-membrane-bounded organelle;organelle;macromolecular complex;non-membrane-bounded organelle;ribonucleoprotein complex;intracellular organelle;intracellular part;ribosome;	K02899	RP-L27:large subunit ribosomal protein L27;	Ribosome ;	IPR018261;IPR001684;	"Ribosomal protein L27, conserved site";Ribosomal protein L27;
357126684	>gi|357126684|ref|XP_003565017.1| PREDICTED: glutathione S-transferase 3-like [Brachypodium distachyon];>gi|721647672|ref|XP_003567436.2| PREDICTED: glutathione S-transferase 3 [Brachypodium distachyon]	1	0.00875629	_YIAEK(ac)YR_	YIAEK(1)YR	80	-0.91968	77.058	chloroplast		molecular_function;binding;protein binding;		K00799	GST:glutathione S-transferase [EC:2.5.1.18];GST:glutathione S-transferase [EC:2.5.1.18];GST:glutathione S-transferase [EC:2.5.1.18];GST:glutathione S-transferase [EC:2.5.1.18];	Glutathione metabolism ;Chemical carcinogenesis ;Metabolism of xenobiotics by cytochrome P450 ;Drug metabolism - cytochrome P450 ;	IPR012336;IPR010987;IPR004046;IPR004045;	Thioredoxin-like fold;"Glutathione S-transferase, C-terminal-like";"Glutathione S-transferase, C-terminal";"Glutathione S-transferase, N-terminal";
357126908	>gi|357126908|ref|XP_003565129.1| PREDICTED: 40S ribosomal protein S10-like [Brachypodium distachyon];>gi|357148944|ref|XP_003574946.1| PREDICTED: 40S ribosomal protein S10-like [Brachypodium distachyon]	0.983609	2.16e-11	_KDYNLAK(ac)HPQVDASNLEVIK_	K(0.016)DYNLAK(0.984)HPQVDASNLEVIK	31	-0.74177	105.96	cytosol				K02947	RP-S10e:small subunit ribosomal protein S10e;	Ribosome ;	IPR005326;	"Plectin/S10, N-terminal";
357126982	>gi|357126982|ref|XP_003565166.1| PREDICTED: cytochrome b5 [Brachypodium distachyon]	1	0.0262226	_VK(ac)YTPAK_	VK(1)YTPAK	92	-1.7994	62.546	cytosol		molecular_function;binding;heterocyclic compound binding;organic cyclic compound binding;tetrapyrrole binding;heme binding;					IPR018506;IPR001199;	"Cytochrome b5, heme-binding site";Cytochrome b5-like heme/steroid binding domain;
357127362	>gi|357127362|ref|XP_003565351.1| PREDICTED: uncharacterized protein At5g39570 [Brachypodium distachyon]	1	0.00197423	_DMK(ac)YSTR_	DMK(1)YSTR	220	2.2505	103.55	nuclear							IPR000772;	Ricin B lectin domain;
357128825	>gi|357128825|ref|XP_003566070.1| PREDICTED: salt stress root protein RS1-like [Brachypodium distachyon]	1	0.0291397	_AAAAEFLK(ac)SFNK_	AAAAEFLK(1)SFNK	31	3.7146	58.172	cytosol	biological_process;cellular process;single-organism process;single-organism cellular process;response to stimulus;cellular response to stimulus;		plasma membrane part;membrane;plasma membrane;cell part;cell;intrinsic to plasma membrane;intrinsic to membrane;anchored to membrane;membrane part;cellular_component;cell periphery;anchored to plasma membrane;				IPR008469;	DREPP family;
357128825	>gi|357128825|ref|XP_003566070.1| PREDICTED: salt stress root protein RS1-like [Brachypodium distachyon]	1	0.0196209	_VLPGLNK(ac)IFDK_	VLPGLNK(1)IFDK	15	-3.172	63.624	cytosol	biological_process;cellular process;single-organism process;single-organism cellular process;response to stimulus;cellular response to stimulus;		plasma membrane part;membrane;plasma membrane;cell part;cell;intrinsic to plasma membrane;intrinsic to membrane;anchored to membrane;membrane part;cellular_component;cell periphery;anchored to plasma membrane;				IPR008469;	DREPP family;
357131671	>gi|357131671|ref|XP_003567459.1| PREDICTED: peptidyl-prolyl cis-trans isomerase [Brachypodium distachyon]	1	0.000208274	_VVIGLFGEVVPK(ac)TVDNFR_	VVIGLFGEVVPK(1)TVDNFR	101	-0.17921	87.388	chloroplast	biological_process;cellular process;cellular macromolecule metabolic process;metabolic process;organic substance metabolic process;cellular protein metabolic process;protein metabolic process;macromolecule metabolic process;cellular metabolic process;primary metabolic process;protein folding;peptidyl-proline modification;peptidyl-amino acid modification;macromolecule modification;protein modifica…	molecular_function;catalytic activity;isomerase activity;cis-trans isomerase activity;peptidyl-prolyl cis-trans isomerase activity;					IPR002130;IPR020892;IPR029000;	Cyclophilin-type peptidyl-prolyl cis-trans isomerase domain;"Cyclophilin-type peptidyl-prolyl cis-trans isomerase, conserved site";Cyclophilin-like domain;
357132047	">gi|357132047|ref|XP_003567644.1| PREDICTED: dihydrolipoyl dehydrogenase 1, mitochondrial-like [Brachypodium distachyon]"	1	2.26e-05	_AK(ac)AIDDAEGLVK_	AK(1)AIDDAEGLVK	425	1.7142	112.02	mitochondria	biological_process;single-organism metabolic process;metabolic process;oxidation-reduction process;cellular homeostasis;cellular process;single-organism process;regulation of cellular process;single-organism cellular process;regulation of biological process;biological regulation;regulation of biological quality;homeostatic process;cell redox homeostasis;	molecular_function;catalytic activity;oxidoreductase activity;oxidoreductase activity, acting on a sulfur group of donors;oxidoreductase activity, acting on a sulfur group of donors, = NAD(P) as acceptor;oxidoreductase activity, acting on NAD(P)H;dihydrolipoyl dehydrogenase activity;nucleoside phosphate binding;coenzyme binding;cofactor binding;nucleotide binding;anion binding;heterocyclic compou…		K00382	DLD:dihydrolipoamide dehydrogenase [EC:1.8.1.4];DLD:dihydrolipoamide dehydrogenase [EC:1.8.1.4];DLD:dihydrolipoamide dehydrogenase [EC:1.8.1.4];DLD:dihydrolipoamide dehydrogenase [EC:1.8.1.4];DLD:dihydrolipoamide dehydrogenase [EC:1.8.1.4];DLD:dihydrolipoamide dehydrogenase [EC:1.8.1.4];DLD:dihydrolipoamide dehydrogenase [EC:1.8.1.4];DLD:dihydrolipoamide dehydrogenase [EC:1.8.1.4];DLD:dihydrolipo…	Metabolic pathways ;Biosynthesis of secondary metabolites ;Biosynthesis of antibiotics ;Microbial metabolism in diverse environments ;Carbon metabolism ;Glycine, serine and threonine metabolism ;Glycolysis / Gluconeogenesis ;Pyruvate metabolism ;Glyoxylate and dicarboxylate metabolism ;Valine, leucine and isoleucine degradation ;Citrate cycle (TCA cycle) ;	IPR001327;IPR013027;IPR004099;IPR012999;IPR016156;IPR006258;IPR023753;	"Pyridine nucleotide-disulphide oxidoreductase, NAD-binding domain";FAD-dependent pyridine nucleotide-disulphide oxidoreductase;"Pyridine nucleotide-disulphide oxidoreductase, dimerisation domain";"Pyridine nucleotide-disulphide oxidoreductase, class I, active site";"FAD/NAD-linked reductase, dimerisation domain";Dihydrolipoamide dehydrogenase;"Pyridine nucleotide-disulphide oxidoreductase, FAD/N…
357132047	">gi|357132047|ref|XP_003567644.1| PREDICTED: dihydrolipoyl dehydrogenase 1, mitochondrial-like [Brachypodium distachyon];>gi|357134512|ref|XP_003568861.1| PREDICTED: dihydrolipoyl dehydrogenase, mitochondrial [Brachypodium distachyon]"	1	0.00187566	_GIEGLFK(ac)K_	GIEGLFK(1)K	140	-1.0928	95.502	mitochondria	biological_process;single-organism metabolic process;metabolic process;oxidation-reduction process;cellular homeostasis;cellular process;single-organism process;regulation of cellular process;single-organism cellular process;regulation of biological process;biological regulation;regulation of biological quality;homeostatic process;cell redox homeostasis;	molecular_function;catalytic activity;oxidoreductase activity;oxidoreductase activity, acting on a sulfur group of donors;oxidoreductase activity, acting on a sulfur group of donors, = NAD(P) as acceptor;oxidoreductase activity, acting on NAD(P)H;dihydrolipoyl dehydrogenase activity;nucleoside phosphate binding;coenzyme binding;cofactor binding;nucleotide binding;anion binding;heterocyclic compou…		K00382	DLD:dihydrolipoamide dehydrogenase [EC:1.8.1.4];DLD:dihydrolipoamide dehydrogenase [EC:1.8.1.4];DLD:dihydrolipoamide dehydrogenase [EC:1.8.1.4];DLD:dihydrolipoamide dehydrogenase [EC:1.8.1.4];DLD:dihydrolipoamide dehydrogenase [EC:1.8.1.4];DLD:dihydrolipoamide dehydrogenase [EC:1.8.1.4];DLD:dihydrolipoamide dehydrogenase [EC:1.8.1.4];DLD:dihydrolipoamide dehydrogenase [EC:1.8.1.4];DLD:dihydrolipo…	Metabolic pathways ;Biosynthesis of secondary metabolites ;Biosynthesis of antibiotics ;Microbial metabolism in diverse environments ;Carbon metabolism ;Glycine, serine and threonine metabolism ;Glycolysis / Gluconeogenesis ;Pyruvate metabolism ;Glyoxylate and dicarboxylate metabolism ;Valine, leucine and isoleucine degradation ;Citrate cycle (TCA cycle) ;	IPR001327;IPR013027;IPR004099;IPR012999;IPR016156;IPR006258;IPR023753;	"Pyridine nucleotide-disulphide oxidoreductase, NAD-binding domain";FAD-dependent pyridine nucleotide-disulphide oxidoreductase;"Pyridine nucleotide-disulphide oxidoreductase, dimerisation domain";"Pyridine nucleotide-disulphide oxidoreductase, class I, active site";"FAD/NAD-linked reductase, dimerisation domain";Dihydrolipoamide dehydrogenase;"Pyridine nucleotide-disulphide oxidoreductase, FAD/N…
357132047	">gi|357132047|ref|XP_003567644.1| PREDICTED: dihydrolipoyl dehydrogenase 1, mitochondrial-like [Brachypodium distachyon]"	1	0.00116439	_SLPGITIDEK(ac)K_	SLPGITIDEK(1)K	195	-0.56602	78.903	mitochondria	biological_process;single-organism metabolic process;metabolic process;oxidation-reduction process;cellular homeostasis;cellular process;single-organism process;regulation of cellular process;single-organism cellular process;regulation of biological process;biological regulation;regulation of biological quality;homeostatic process;cell redox homeostasis;	molecular_function;catalytic activity;oxidoreductase activity;oxidoreductase activity, acting on a sulfur group of donors;oxidoreductase activity, acting on a sulfur group of donors, = NAD(P) as acceptor;oxidoreductase activity, acting on NAD(P)H;dihydrolipoyl dehydrogenase activity;nucleoside phosphate binding;coenzyme binding;cofactor binding;nucleotide binding;anion binding;heterocyclic compou…		K00382	DLD:dihydrolipoamide dehydrogenase [EC:1.8.1.4];DLD:dihydrolipoamide dehydrogenase [EC:1.8.1.4];DLD:dihydrolipoamide dehydrogenase [EC:1.8.1.4];DLD:dihydrolipoamide dehydrogenase [EC:1.8.1.4];DLD:dihydrolipoamide dehydrogenase [EC:1.8.1.4];DLD:dihydrolipoamide dehydrogenase [EC:1.8.1.4];DLD:dihydrolipoamide dehydrogenase [EC:1.8.1.4];DLD:dihydrolipoamide dehydrogenase [EC:1.8.1.4];DLD:dihydrolipo…	Metabolic pathways ;Biosynthesis of secondary metabolites ;Biosynthesis of antibiotics ;Microbial metabolism in diverse environments ;Carbon metabolism ;Glycine, serine and threonine metabolism ;Glycolysis / Gluconeogenesis ;Pyruvate metabolism ;Glyoxylate and dicarboxylate metabolism ;Valine, leucine and isoleucine degradation ;Citrate cycle (TCA cycle) ;	IPR001327;IPR013027;IPR004099;IPR012999;IPR016156;IPR006258;IPR023753;	"Pyridine nucleotide-disulphide oxidoreductase, NAD-binding domain";FAD-dependent pyridine nucleotide-disulphide oxidoreductase;"Pyridine nucleotide-disulphide oxidoreductase, dimerisation domain";"Pyridine nucleotide-disulphide oxidoreductase, class I, active site";"FAD/NAD-linked reductase, dimerisation domain";Dihydrolipoamide dehydrogenase;"Pyridine nucleotide-disulphide oxidoreductase, FAD/N…
357132047	">gi|357132047|ref|XP_003567644.1| PREDICTED: dihydrolipoyl dehydrogenase 1, mitochondrial-like [Brachypodium distachyon]"	1	3.91e-06	_TEEQVK(ac)ASGIAYR_	TEEQVK(1)ASGIAYR	405	0.95657	115.68	mitochondria	biological_process;single-organism metabolic process;metabolic process;oxidation-reduction process;cellular homeostasis;cellular process;single-organism process;regulation of cellular process;single-organism cellular process;regulation of biological process;biological regulation;regulation of biological quality;homeostatic process;cell redox homeostasis;	molecular_function;catalytic activity;oxidoreductase activity;oxidoreductase activity, acting on a sulfur group of donors;oxidoreductase activity, acting on a sulfur group of donors, = NAD(P) as acceptor;oxidoreductase activity, acting on NAD(P)H;dihydrolipoyl dehydrogenase activity;nucleoside phosphate binding;coenzyme binding;cofactor binding;nucleotide binding;anion binding;heterocyclic compou…		K00382	DLD:dihydrolipoamide dehydrogenase [EC:1.8.1.4];DLD:dihydrolipoamide dehydrogenase [EC:1.8.1.4];DLD:dihydrolipoamide dehydrogenase [EC:1.8.1.4];DLD:dihydrolipoamide dehydrogenase [EC:1.8.1.4];DLD:dihydrolipoamide dehydrogenase [EC:1.8.1.4];DLD:dihydrolipoamide dehydrogenase [EC:1.8.1.4];DLD:dihydrolipoamide dehydrogenase [EC:1.8.1.4];DLD:dihydrolipoamide dehydrogenase [EC:1.8.1.4];DLD:dihydrolipo…	Metabolic pathways ;Biosynthesis of secondary metabolites ;Biosynthesis of antibiotics ;Microbial metabolism in diverse environments ;Carbon metabolism ;Glycine, serine and threonine metabolism ;Glycolysis / Gluconeogenesis ;Pyruvate metabolism ;Glyoxylate and dicarboxylate metabolism ;Valine, leucine and isoleucine degradation ;Citrate cycle (TCA cycle) ;	IPR001327;IPR013027;IPR004099;IPR012999;IPR016156;IPR006258;IPR023753;	"Pyridine nucleotide-disulphide oxidoreductase, NAD-binding domain";FAD-dependent pyridine nucleotide-disulphide oxidoreductase;"Pyridine nucleotide-disulphide oxidoreductase, dimerisation domain";"Pyridine nucleotide-disulphide oxidoreductase, class I, active site";"FAD/NAD-linked reductase, dimerisation domain";Dihydrolipoamide dehydrogenase;"Pyridine nucleotide-disulphide oxidoreductase, FAD/N…
357132047	">gi|357132047|ref|XP_003567644.1| PREDICTED: dihydrolipoyl dehydrogenase 1, mitochondrial-like [Brachypodium distachyon]"	1	0.000376259	_VTYVK(ac)GFGK_	VTYVK(1)GFGK	148	-1.4291	112.13	mitochondria	biological_process;single-organism metabolic process;metabolic process;oxidation-reduction process;cellular homeostasis;cellular process;single-organism process;regulation of cellular process;single-organism cellular process;regulation of biological process;biological regulation;regulation of biological quality;homeostatic process;cell redox homeostasis;	molecular_function;catalytic activity;oxidoreductase activity;oxidoreductase activity, acting on a sulfur group of donors;oxidoreductase activity, acting on a sulfur group of donors, = NAD(P) as acceptor;oxidoreductase activity, acting on NAD(P)H;dihydrolipoyl dehydrogenase activity;nucleoside phosphate binding;coenzyme binding;cofactor binding;nucleotide binding;anion binding;heterocyclic compou…		K00382	DLD:dihydrolipoamide dehydrogenase [EC:1.8.1.4];DLD:dihydrolipoamide dehydrogenase [EC:1.8.1.4];DLD:dihydrolipoamide dehydrogenase [EC:1.8.1.4];DLD:dihydrolipoamide dehydrogenase [EC:1.8.1.4];DLD:dihydrolipoamide dehydrogenase [EC:1.8.1.4];DLD:dihydrolipoamide dehydrogenase [EC:1.8.1.4];DLD:dihydrolipoamide dehydrogenase [EC:1.8.1.4];DLD:dihydrolipoamide dehydrogenase [EC:1.8.1.4];DLD:dihydrolipo…	Metabolic pathways ;Biosynthesis of secondary metabolites ;Biosynthesis of antibiotics ;Microbial metabolism in diverse environments ;Carbon metabolism ;Glycine, serine and threonine metabolism ;Glycolysis / Gluconeogenesis ;Pyruvate metabolism ;Glyoxylate and dicarboxylate metabolism ;Valine, leucine and isoleucine degradation ;Citrate cycle (TCA cycle) ;	IPR001327;IPR013027;IPR004099;IPR012999;IPR016156;IPR006258;IPR023753;	"Pyridine nucleotide-disulphide oxidoreductase, NAD-binding domain";FAD-dependent pyridine nucleotide-disulphide oxidoreductase;"Pyridine nucleotide-disulphide oxidoreductase, dimerisation domain";"Pyridine nucleotide-disulphide oxidoreductase, class I, active site";"FAD/NAD-linked reductase, dimerisation domain";Dihydrolipoamide dehydrogenase;"Pyridine nucleotide-disulphide oxidoreductase, FAD/N…
357132065	>gi|357132065|ref|XP_003567653.1| PREDICTED: disease resistance protein RPM1-like [Brachypodium distachyon]	1	0.0292828	_LSLLNSTK(ac)LDQAK_	LSLLNSTK(1)LDQAK	544	0.51899	50.088	cytosol		purine ribonucleotide binding;anion binding;ribonucleotide binding;small molecule binding;ion binding;ribonucleoside binding;carbohydrate derivative binding;adenyl ribonucleotide binding;nucleoside phosphate binding;molecular_function;nucleotide binding;nucleoside binding;adenyl nucleotide binding;binding;heterocyclic compound binding;purine nucleoside binding;purine nucleotide binding;organic cy…					IPR025875;IPR002182;IPR027417;	Leucine rich repeat 4;NB-ARC;P-loop containing nucleoside triphosphate hydrolase;
357132295	>gi|357132295|ref|XP_003567766.1| PREDICTED: ABC transporter G family member 7 [Brachypodium distachyon]	1	0.00576594	_QFHLLFK(ac)R_	QFHLLFK(1)R	384	0.42946	87.181	extracellular		purine ribonucleotide binding;anion binding;ribonucleotide binding;small molecule binding;ion binding;ribonucleoside binding;purine ribonucleoside triphosphate binding;carbohydrate derivative binding;adenyl ribonucleotide binding;nucleoside phosphate binding;molecular_function;nucleotide binding;nucleoside binding;adenyl nucleotide binding;heterocyclic compound binding;binding;purine nucleoside b…	cellular_component;membrane;				IPR003593;IPR003439;IPR017871;IPR013525;IPR027417;	AAA+ ATPase domain;ABC transporter-like;"ABC transporter, conserved site";ABC-2 type transporter;P-loop containing nucleoside triphosphate hydrolase;
357132456	">gi|357132456|ref|XP_003567846.1| PREDICTED: malate dehydrogenase 1, mitochondrial-like [Brachypodium distachyon]"	1	0.00229185	_AGTYDEK(ac)K_	AGTYDEK(1)K	167	-1.2679	91.867	mitochondria	biological_process;single-organism metabolic process;metabolic process;oxidation-reduction process;cellular process;dicarboxylic acid metabolic process;small molecule metabolic process;organic acid metabolic process;oxoacid metabolic process;organic substance metabolic process;carboxylic acid metabolic process;cellular metabolic process;malate metabolic process;primary metabolic process;carbohydr…	molecular_function;oxidoreductase activity;oxidoreductase activity, acting on CH-OH group of donors;catalytic activity;oxidoreductase activity, acting on the CH-OH group of donors, NAD = or NADP as acceptor;malate dehydrogenase activity;L-malate dehydrogenase activity;		K00026	MDH2:malate dehydrogenase [EC:1.1.1.37];MDH2:malate dehydrogenase [EC:1.1.1.37];MDH2:malate dehydrogenase [EC:1.1.1.37];MDH2:malate dehydrogenase [EC:1.1.1.37];MDH2:malate dehydrogenase [EC:1.1.1.37];MDH2:malate dehydrogenase [EC:1.1.1.37];MDH2:malate dehydrogenase [EC:1.1.1.37];MDH2:malate dehydrogenase [EC:1.1.1.37];MDH2:malate dehydrogenase [EC:1.1.1.37];MDH2:malate dehydrogenase [EC:1.1.1.37];	Metabolic pathways ;Biosynthesis of secondary metabolites ;Biosynthesis of antibiotics ;Microbial metabolism in diverse environments ;Carbon metabolism ;Cysteine and methionine metabolism ;Pyruvate metabolism ;Glyoxylate and dicarboxylate metabolism ;Carbon fixation in photosynthetic organisms ;Citrate cycle (TCA cycle) ;	IPR015955;IPR022383;IPR016040;IPR010097;IPR001236;IPR001252;	"Lactate dehydrogenase/glycoside hydrolase, family 4, C-terminal";"Lactate/malate dehydrogenase, C-terminal";NAD(P)-binding domain;"Malate dehydrogenase, type 1";"Lactate/malate dehydrogenase, N-terminal";"Malate dehydrogenase, active site";
357132727	>gi|357132727|ref|XP_003567980.1| PREDICTED: probable polygalacturonase At1g80170 [Brachypodium distachyon]	1	1.07e-08	_MDTLFFTNTK(ac)YGLR_	MDTLFFTNTK(1)YGLR	299	0.98259	126.1	extracellular	biological_process;metabolic process;organic substance metabolic process;primary metabolic process;carbohydrate metabolic process;	molecular_function;hydrolase activity;hydrolase activity, acting on glycosyl bonds;catalytic activity;hydrolase activity, hydrolyzing O-glycosyl compounds;polygalacturonase activity;					IPR000743;IPR012334;IPR011050;	"Glycoside hydrolase, family 28";Pectin lyase fold;Pectin lyase fold/virulence factor;
357133082	">gi|357133082|ref|XP_003568157.1| PREDICTED: sulfite reductase [ferredoxin], chloroplastic [Brachypodium distachyon]"	1	0.00235958	_AEVEK(ac)YYGK_	AEVEK(1)YYGK	385	-0.0060548	90.05	chloroplast	biological_process;single-organism metabolic process;metabolic process;oxidation-reduction process;	molecular_function;catalytic activity;oxidoreductase activity;binding;heterocyclic compound binding;organic cyclic compound binding;tetrapyrrole binding;heme binding;metal cluster binding;iron-sulfur cluster binding;oxidoreductase activity, acting on a sulfur group of donors;oxidoreductase activity, acting on a sulfur group of donors, = iron-sulfur protein as acceptor;sulfite reductase (ferredoxi…		K00392	sir:sulfite reductase (ferredoxin) [EC:1.8.7.1];sir:sulfite reductase (ferredoxin) [EC:1.8.7.1];sir:sulfite reductase (ferredoxin) [EC:1.8.7.1];	Metabolic pathways ;Microbial metabolism in diverse environments ;Sulfur metabolism ;	IPR006066;IPR006067;IPR005117;IPR011787;	Nitrite/sulphite reductase iron-sulphur/sirohaem-binding site;Nitrite/sulphite reductase 4Fe-4S domain;Nitrite/Sulfite reductase ferredoxin-like domain;"Sulphite reductase, ferredoxin dependent";
357133082	">gi|357133082|ref|XP_003568157.1| PREDICTED: sulfite reductase [ferredoxin], chloroplastic [Brachypodium distachyon]"	1	0.0317658	_MK(ac)YLLDR_	MK(1)YLLDR	368	2.1422	51.346	chloroplast	biological_process;single-organism metabolic process;metabolic process;oxidation-reduction process;	molecular_function;catalytic activity;oxidoreductase activity;binding;heterocyclic compound binding;organic cyclic compound binding;tetrapyrrole binding;heme binding;metal cluster binding;iron-sulfur cluster binding;oxidoreductase activity, acting on a sulfur group of donors;oxidoreductase activity, acting on a sulfur group of donors, = iron-sulfur protein as acceptor;sulfite reductase (ferredoxi…		K00392	sir:sulfite reductase (ferredoxin) [EC:1.8.7.1];sir:sulfite reductase (ferredoxin) [EC:1.8.7.1];sir:sulfite reductase (ferredoxin) [EC:1.8.7.1];	Metabolic pathways ;Microbial metabolism in diverse environments ;Sulfur metabolism ;	IPR006066;IPR006067;IPR005117;IPR011787;	Nitrite/sulphite reductase iron-sulphur/sirohaem-binding site;Nitrite/sulphite reductase 4Fe-4S domain;Nitrite/Sulfite reductase ferredoxin-like domain;"Sulphite reductase, ferredoxin dependent";
357133082	">gi|357133082|ref|XP_003568157.1| PREDICTED: sulfite reductase [ferredoxin], chloroplastic [Brachypodium distachyon]"	1	0.0302776	_NLK(ac)HVISTVIK_	NLK(1)HVISTVIK	169	-0.024513	55.776	chloroplast	biological_process;single-organism metabolic process;metabolic process;oxidation-reduction process;	molecular_function;catalytic activity;oxidoreductase activity;binding;heterocyclic compound binding;organic cyclic compound binding;tetrapyrrole binding;heme binding;metal cluster binding;iron-sulfur cluster binding;oxidoreductase activity, acting on a sulfur group of donors;oxidoreductase activity, acting on a sulfur group of donors, = iron-sulfur protein as acceptor;sulfite reductase (ferredoxi…		K00392	sir:sulfite reductase (ferredoxin) [EC:1.8.7.1];sir:sulfite reductase (ferredoxin) [EC:1.8.7.1];sir:sulfite reductase (ferredoxin) [EC:1.8.7.1];	Metabolic pathways ;Microbial metabolism in diverse environments ;Sulfur metabolism ;	IPR006066;IPR006067;IPR005117;IPR011787;	Nitrite/sulphite reductase iron-sulphur/sirohaem-binding site;Nitrite/sulphite reductase 4Fe-4S domain;Nitrite/Sulfite reductase ferredoxin-like domain;"Sulphite reductase, ferredoxin dependent";
357133147	">gi|357133147|ref|XP_003568189.1| PREDICTED: phosphoglycerate kinase, chloroplastic [Brachypodium distachyon]"	1	0.00016842	_EK(ac)GVSLLLPSDVVIADK_	EK(1)GVSLLLPSDVVIADK	334	2.8032	86.8	chloroplast	monosaccharide catabolic process;organic substance catabolic process;cellular process;carbohydrate metabolic process;hexose metabolic process;catabolic process;generation of precursor metabolites and energy;biological_process;carbohydrate catabolic process;single-organism carbohydrate metabolic process;single-organism carbohydrate catabolic process;metabolic process;glucose catabolic process;gluc…	molecular_function;kinase activity;phosphotransferase activity, carboxyl group as acceptor;catalytic activity;transferase activity;transferase activity, transferring phosphorus-containing groups;phosphoglycerate kinase activity;		K00927	PGK:phosphoglycerate kinase [EC:2.7.2.3];PGK:phosphoglycerate kinase [EC:2.7.2.3];PGK:phosphoglycerate kinase [EC:2.7.2.3];PGK:phosphoglycerate kinase [EC:2.7.2.3];PGK:phosphoglycerate kinase [EC:2.7.2.3];PGK:phosphoglycerate kinase [EC:2.7.2.3];PGK:phosphoglycerate kinase [EC:2.7.2.3];PGK:phosphoglycerate kinase [EC:2.7.2.3];	Metabolic pathways ;Biosynthesis of secondary metabolites ;Biosynthesis of antibiotics ;Microbial metabolism in diverse environments ;Biosynthesis of amino acids ;Carbon metabolism ;Glycolysis / Gluconeogenesis ;Carbon fixation in photosynthetic organisms ;	IPR001576;IPR015824;IPR015901;IPR015911;	Phosphoglycerate kinase;"Phosphoglycerate kinase, N-terminal";"Phosphoglycerate kinase, C-terminal";"Phosphoglycerate kinase, conserved site";
357133147	">gi|357133147|ref|XP_003568189.1| PREDICTED: phosphoglycerate kinase, chloroplastic [Brachypodium distachyon]"	1	0.00390497	_FYK(ac)EEEK_	FYK(1)EEEK	198	-3.3013	83.948	chloroplast	monosaccharide catabolic process;organic substance catabolic process;cellular process;carbohydrate metabolic process;hexose metabolic process;catabolic process;generation of precursor metabolites and energy;biological_process;carbohydrate catabolic process;single-organism carbohydrate metabolic process;single-organism carbohydrate catabolic process;metabolic process;glucose catabolic process;gluc…	molecular_function;kinase activity;phosphotransferase activity, carboxyl group as acceptor;catalytic activity;transferase activity;transferase activity, transferring phosphorus-containing groups;phosphoglycerate kinase activity;		K00927	PGK:phosphoglycerate kinase [EC:2.7.2.3];PGK:phosphoglycerate kinase [EC:2.7.2.3];PGK:phosphoglycerate kinase [EC:2.7.2.3];PGK:phosphoglycerate kinase [EC:2.7.2.3];PGK:phosphoglycerate kinase [EC:2.7.2.3];PGK:phosphoglycerate kinase [EC:2.7.2.3];PGK:phosphoglycerate kinase [EC:2.7.2.3];PGK:phosphoglycerate kinase [EC:2.7.2.3];	Metabolic pathways ;Biosynthesis of secondary metabolites ;Biosynthesis of antibiotics ;Microbial metabolism in diverse environments ;Biosynthesis of amino acids ;Carbon metabolism ;Glycolysis / Gluconeogenesis ;Carbon fixation in photosynthetic organisms ;	IPR001576;IPR015824;IPR015901;IPR015911;	Phosphoglycerate kinase;"Phosphoglycerate kinase, N-terminal";"Phosphoglycerate kinase, C-terminal";"Phosphoglycerate kinase, conserved site";
357133147	">gi|357133147|ref|XP_003568189.1| PREDICTED: phosphoglycerate kinase, chloroplastic [Brachypodium distachyon]"	0.999036	3.19e-11	_FYKEEEK(ac)NEPEFAK_	FYK(0.001)EEEK(0.999)NEPEFAK	202	-0.33712	138.19	chloroplast	monosaccharide catabolic process;organic substance catabolic process;cellular process;carbohydrate metabolic process;hexose metabolic process;catabolic process;generation of precursor metabolites and energy;biological_process;carbohydrate catabolic process;single-organism carbohydrate metabolic process;single-organism carbohydrate catabolic process;metabolic process;glucose catabolic process;gluc…	molecular_function;kinase activity;phosphotransferase activity, carboxyl group as acceptor;catalytic activity;transferase activity;transferase activity, transferring phosphorus-containing groups;phosphoglycerate kinase activity;		K00927	PGK:phosphoglycerate kinase [EC:2.7.2.3];PGK:phosphoglycerate kinase [EC:2.7.2.3];PGK:phosphoglycerate kinase [EC:2.7.2.3];PGK:phosphoglycerate kinase [EC:2.7.2.3];PGK:phosphoglycerate kinase [EC:2.7.2.3];PGK:phosphoglycerate kinase [EC:2.7.2.3];PGK:phosphoglycerate kinase [EC:2.7.2.3];PGK:phosphoglycerate kinase [EC:2.7.2.3];	Metabolic pathways ;Biosynthesis of secondary metabolites ;Biosynthesis of antibiotics ;Microbial metabolism in diverse environments ;Biosynthesis of amino acids ;Carbon metabolism ;Glycolysis / Gluconeogenesis ;Carbon fixation in photosynthetic organisms ;	IPR001576;IPR015824;IPR015901;IPR015911;	Phosphoglycerate kinase;"Phosphoglycerate kinase, N-terminal";"Phosphoglycerate kinase, C-terminal";"Phosphoglycerate kinase, conserved site";
357133147	">gi|357133147|ref|XP_003568189.1| PREDICTED: phosphoglycerate kinase, chloroplastic [Brachypodium distachyon]"	1	7.08e-05	_GVTPK(ac)FSLAPLVPR_	GVTPK(1)FSLAPLVPR	147	0.91403	96.464	chloroplast	monosaccharide catabolic process;organic substance catabolic process;cellular process;carbohydrate metabolic process;hexose metabolic process;catabolic process;generation of precursor metabolites and energy;biological_process;carbohydrate catabolic process;single-organism carbohydrate metabolic process;single-organism carbohydrate catabolic process;metabolic process;glucose catabolic process;gluc…	molecular_function;kinase activity;phosphotransferase activity, carboxyl group as acceptor;catalytic activity;transferase activity;transferase activity, transferring phosphorus-containing groups;phosphoglycerate kinase activity;		K00927	PGK:phosphoglycerate kinase [EC:2.7.2.3];PGK:phosphoglycerate kinase [EC:2.7.2.3];PGK:phosphoglycerate kinase [EC:2.7.2.3];PGK:phosphoglycerate kinase [EC:2.7.2.3];PGK:phosphoglycerate kinase [EC:2.7.2.3];PGK:phosphoglycerate kinase [EC:2.7.2.3];PGK:phosphoglycerate kinase [EC:2.7.2.3];PGK:phosphoglycerate kinase [EC:2.7.2.3];	Metabolic pathways ;Biosynthesis of secondary metabolites ;Biosynthesis of antibiotics ;Microbial metabolism in diverse environments ;Biosynthesis of amino acids ;Carbon metabolism ;Glycolysis / Gluconeogenesis ;Carbon fixation in photosynthetic organisms ;	IPR001576;IPR015824;IPR015901;IPR015911;	Phosphoglycerate kinase;"Phosphoglycerate kinase, N-terminal";"Phosphoglycerate kinase, C-terminal";"Phosphoglycerate kinase, conserved site";
357133147	">gi|357133147|ref|XP_003568189.1| PREDICTED: phosphoglycerate kinase, chloroplastic [Brachypodium distachyon]"	1	1.53e-06	_K(ac)SVGDLGPADLEGK_	K(1)SVGDLGPADLEGK	78	1.7882	93.495	chloroplast	monosaccharide catabolic process;organic substance catabolic process;cellular process;carbohydrate metabolic process;hexose metabolic process;catabolic process;generation of precursor metabolites and energy;biological_process;carbohydrate catabolic process;single-organism carbohydrate metabolic process;single-organism carbohydrate catabolic process;metabolic process;glucose catabolic process;gluc…	molecular_function;kinase activity;phosphotransferase activity, carboxyl group as acceptor;catalytic activity;transferase activity;transferase activity, transferring phosphorus-containing groups;phosphoglycerate kinase activity;		K00927	PGK:phosphoglycerate kinase [EC:2.7.2.3];PGK:phosphoglycerate kinase [EC:2.7.2.3];PGK:phosphoglycerate kinase [EC:2.7.2.3];PGK:phosphoglycerate kinase [EC:2.7.2.3];PGK:phosphoglycerate kinase [EC:2.7.2.3];PGK:phosphoglycerate kinase [EC:2.7.2.3];PGK:phosphoglycerate kinase [EC:2.7.2.3];PGK:phosphoglycerate kinase [EC:2.7.2.3];	Metabolic pathways ;Biosynthesis of secondary metabolites ;Biosynthesis of antibiotics ;Microbial metabolism in diverse environments ;Biosynthesis of amino acids ;Carbon metabolism ;Glycolysis / Gluconeogenesis ;Carbon fixation in photosynthetic organisms ;	IPR001576;IPR015824;IPR015901;IPR015911;	Phosphoglycerate kinase;"Phosphoglycerate kinase, N-terminal";"Phosphoglycerate kinase, C-terminal";"Phosphoglycerate kinase, conserved site";
357133147	">gi|357133147|ref|XP_003568189.1| PREDICTED: phosphoglycerate kinase, chloroplastic [Brachypodium distachyon]"	1	0.00485662	_RPFAAIVGGSK(ac)VSSK_	RPFAAIVGGSK(1)VSSK	275	-3.0032	87.519	chloroplast	monosaccharide catabolic process;organic substance catabolic process;cellular process;carbohydrate metabolic process;hexose metabolic process;catabolic process;generation of precursor metabolites and energy;biological_process;carbohydrate catabolic process;single-organism carbohydrate metabolic process;single-organism carbohydrate catabolic process;metabolic process;glucose catabolic process;gluc…	molecular_function;kinase activity;phosphotransferase activity, carboxyl group as acceptor;catalytic activity;transferase activity;transferase activity, transferring phosphorus-containing groups;phosphoglycerate kinase activity;		K00927	PGK:phosphoglycerate kinase [EC:2.7.2.3];PGK:phosphoglycerate kinase [EC:2.7.2.3];PGK:phosphoglycerate kinase [EC:2.7.2.3];PGK:phosphoglycerate kinase [EC:2.7.2.3];PGK:phosphoglycerate kinase [EC:2.7.2.3];PGK:phosphoglycerate kinase [EC:2.7.2.3];PGK:phosphoglycerate kinase [EC:2.7.2.3];PGK:phosphoglycerate kinase [EC:2.7.2.3];	Metabolic pathways ;Biosynthesis of secondary metabolites ;Biosynthesis of antibiotics ;Microbial metabolism in diverse environments ;Biosynthesis of amino acids ;Carbon metabolism ;Glycolysis / Gluconeogenesis ;Carbon fixation in photosynthetic organisms ;	IPR001576;IPR015824;IPR015901;IPR015911;	Phosphoglycerate kinase;"Phosphoglycerate kinase, N-terminal";"Phosphoglycerate kinase, C-terminal";"Phosphoglycerate kinase, conserved site";
357133327	>gi|357133327|ref|XP_003568277.1| PREDICTED: 40S ribosomal protein S23 [Brachypodium distachyon];>gi|357125752|ref|XP_003564554.1| PREDICTED: 40S ribosomal protein S23 [Brachypodium distachyon]	1	0.0113053	_K(ac)SHLGNEWK_	K(1)SHLGNEWK	29	-0.20038	68.132	cytosol	gene expression;organic substance biosynthetic process;biosynthetic process;macromolecule biosynthetic process;cellular macromolecule metabolic process;cellular process;biological_process;cellular macromolecule biosynthetic process;metabolic process;organic substance metabolic process;cellular biosynthetic process;cellular protein metabolic process;macromolecule metabolic process;cellular metabol…	molecular_function;structural molecule activity;structural constituent of ribosome;	cell part;cell;cellular_component;intracellular;cytoplasmic part;cytoplasm;intracellular non-membrane-bounded organelle;organelle;macromolecular complex;non-membrane-bounded organelle;ribonucleoprotein complex;intracellular organelle;intracellular part;ribosome;ribosomal subunit;intracellular organelle part;organelle part;small ribosomal subunit;	K02973	RP-S23e:small subunit ribosomal protein S23e;	Ribosome ;	IPR006032;IPR012340;IPR005680;	Ribosomal protein S12/S23;"Nucleic acid-binding, OB-fold";"Ribosomal protein S23, eukaryotic/archaeal";
357133991	>gi|357133991|ref|XP_003568603.1| PREDICTED: histone H2B.1-like [Brachypodium distachyon];>gi|357133977|ref|XP_003568596.1| PREDICTED: histone H2B.1-like [Brachypodium distachyon]	1	0.000431845	_RLPAGK(ac)TASK_	RLPAGK(1)TASK	43	-0.090777	81.017	nuclear		molecular_function;binding;heterocyclic compound binding;organic cyclic compound binding;nucleic acid binding;DNA binding;protein binding;protein dimerization activity;protein heterodimerization activity;	chromosome;cell;cellular_component;intracellular;protein complex;intracellular non-membrane-bounded organelle;organelle;DNA bending complex;protein-DNA complex;non-membrane-bounded organelle;macromolecular complex;intracellular organelle part;cell part;chromosomal part;intracellular organelle;intracellular part;organelle part;chromatin;DNA packaging complex;nucleosome;membrane-bounded organelle;i…	K11252	H2B:histone H2B;H2B:histone H2B;H2B:histone H2B;	Viral carcinogenesis ;Alcoholism ;Systemic lupus erythematosus ;	IPR000558;IPR009072;IPR007125;	Histone H2B;Histone-fold;Histone core;
357134081	">gi|357134081|ref|XP_003568647.1| PREDICTED: triosephosphate isomerase, cytosolic [Brachypodium distachyon]"	1	2.08e-17	_EWLK(ac)TNVSPEVAESTR_	EWLK(1)TNVSPEVAESTR	194	0.48673	142.58	cytosol	biological_process;metabolic process;monosaccharide catabolic process;organic substance catabolic process;cellular process;carbohydrate metabolic process;hexose metabolic process;catabolic process;generation of precursor metabolites and energy;carbohydrate catabolic process;single-organism carbohydrate metabolic process;single-organism carbohydrate catabolic process;glucose catabolic process;gluc…	molecular_function;intramolecular oxidoreductase activity;intramolecular oxidoreductase activity, interconverting aldoses = and ketoses;catalytic activity;isomerase activity;triose-phosphate isomerase activity;		K01803	TPI:triosephosphate isomerase (TIM) [EC:5.3.1.1];TPI:triosephosphate isomerase (TIM) [EC:5.3.1.1];TPI:triosephosphate isomerase (TIM) [EC:5.3.1.1];TPI:triosephosphate isomerase (TIM) [EC:5.3.1.1];TPI:triosephosphate isomerase (TIM) [EC:5.3.1.1];TPI:triosephosphate isomerase (TIM) [EC:5.3.1.1];TPI:triosephosphate isomerase (TIM) [EC:5.3.1.1];TPI:triosephosphate isomerase (TIM) [EC:5.3.1.1];TPI:tri…	Metabolic pathways ;Biosynthesis of secondary metabolites ;Biosynthesis of antibiotics ;Microbial metabolism in diverse environments ;Biosynthesis of amino acids ;Carbon metabolism ;Glycolysis / Gluconeogenesis ;Carbon fixation in photosynthetic organisms ;Inositol phosphate metabolism ;Fructose and mannose metabolism ;	IPR000652;IPR020861;IPR022896;IPR013785;	Triosephosphate isomerase;"Triosephosphate isomerase, active site";"Triosephosphate isomerase, bacterial/eukaryotic";Aldolase-type TIM barrel;
357134108	">gi|357134108|ref|XP_003568660.1| PREDICTED: protein TIC 62, chloroplastic [Brachypodium distachyon]"	1	4.22e-07	_VVQTDVK(ac)YTLIK_	VVQTDVK(1)YTLIK	252	-0.75487	123.29	chloroplast							IPR016040;	NAD(P)-binding domain;
357134135	">gi|357134135|ref|XP_003568673.1| PREDICTED: stromal 70 kDa heat shock-related protein, chloroplastic-like [Brachypodium distachyon];>gi|721682849|ref|XP_010238578.1| PREDICTED: stromal 70 kDa heat shock-related protein, chloroplastic-like [Brachypodium di"	1	0.000256192	_NDEGIDLLK(ac)DK_	NDEGIDLLK(1)DK	294	-2.3086	100.11	chloroplast	biological_process;cellular process;cellular macromolecule metabolic process;metabolic process;organic substance metabolic process;cellular protein metabolic process;protein metabolic process;macromolecule metabolic process;cellular metabolic process;primary metabolic process;protein folding;	purine ribonucleotide binding;anion binding;ribonucleotide binding;small molecule binding;ion binding;ribonucleoside binding;purine ribonucleoside triphosphate binding;carbohydrate derivative binding;adenyl ribonucleotide binding;nucleoside phosphate binding;molecular_function;nucleotide binding;nucleoside binding;adenyl nucleotide binding;heterocyclic compound binding;binding;purine nucleoside b…		K03283	HSPA1_8:heat shock 70kDa protein 1/8;HSPA1_8:heat shock 70kDa protein 1/8;HSPA1_8:heat shock 70kDa protein 1/8;HSPA1_8:heat shock 70kDa protein 1/8;HSPA1_8:heat shock 70kDa protein 1/8;HSPA1_8:heat shock 70kDa protein 1/8;HSPA1_8:heat shock 70kDa protein 1/8;HSPA1_8:heat shock 70kDa protein 1/8;HSPA1_8:heat shock 70kDa protein 1/8;HSPA1_8:heat shock 70kDa protein 1/8;HSPA1_8:heat shock 70kDa prot…	Spliceosome ;Protein processing in endoplasmic reticulum ;Epstein-Barr virus infection ;Endocytosis ;Influenza A ;Measles ;Legionellosis ;MAPK signaling pathway ;Antigen processing and presentation ;Toxoplasmosis ;Estrogen signaling pathway ;	IPR029048;IPR029047;IPR018181;IPR012725;IPR013126;	"Heat shock protein 70kD, C-terminal domain";"Heat shock protein 70kD, peptide-binding domain";"Heat shock protein 70, conserved site";Chaperone DnaK;Heat shock protein 70 family;
357134478	>gi|357134478|ref|XP_003568844.1| PREDICTED: 60S ribosomal protein L10-2 isoform X1 [Brachypodium distachyon];>gi|721640131|ref|XP_010231665.1| PREDICTED: RING finger and transmembrane domain-containing protein 2 isoform X2 [Brachypodium distachyon];>gi|72	1	0.00245238	_IACNK(ac)YMTK_	IACNK(1)YMTK	74	0.51248	88.596	chloroplast,mitochondria	gene expression;organic substance biosynthetic process;biosynthetic process;macromolecule biosynthetic process;cellular macromolecule metabolic process;cellular process;biological_process;cellular macromolecule biosynthetic process;metabolic process;organic substance metabolic process;cellular biosynthetic process;cellular protein metabolic process;macromolecule metabolic process;cellular metabol…	molecular_function;structural molecule activity;structural constituent of ribosome;	cell;cellular_component;intracellular;cytoplasmic part;cytoplasm;intracellular non-membrane-bounded organelle;organelle;macromolecular complex;non-membrane-bounded organelle;ribonucleoprotein complex;cell part;intracellular organelle;intracellular part;ribosome;	K02866	RP-L10e:large subunit ribosomal protein L10e;	Ribosome ;	IPR016180;IPR001197;IPR018255;	Ribosomal protein L10e/L16;Ribosomal protein L10e;"Ribosomal protein L10e, conserved site";
357134478	>gi|357134478|ref|XP_003568844.1| PREDICTED: 60S ribosomal protein L10-2 isoform X1 [Brachypodium distachyon];>gi|721640131|ref|XP_010231665.1| PREDICTED: RING finger and transmembrane domain-containing protein 2 isoform X2 [Brachypodium distachyon];>gi|72	1	0.00703324	_YMTK(ac)SAGK_	YMTK(1)SAGK	78	0.51162	78.098	chloroplast,mitochondria	gene expression;organic substance biosynthetic process;biosynthetic process;macromolecule biosynthetic process;cellular macromolecule metabolic process;cellular process;biological_process;cellular macromolecule biosynthetic process;metabolic process;organic substance metabolic process;cellular biosynthetic process;cellular protein metabolic process;macromolecule metabolic process;cellular metabol…	molecular_function;structural molecule activity;structural constituent of ribosome;	cell;cellular_component;intracellular;cytoplasmic part;cytoplasm;intracellular non-membrane-bounded organelle;organelle;macromolecular complex;non-membrane-bounded organelle;ribonucleoprotein complex;cell part;intracellular organelle;intracellular part;ribosome;	K02866	RP-L10e:large subunit ribosomal protein L10e;	Ribosome ;	IPR016180;IPR001197;IPR018255;	Ribosomal protein L10e/L16;Ribosomal protein L10e;"Ribosomal protein L10e, conserved site";
357134512	">gi|357134512|ref|XP_003568861.1| PREDICTED: dihydrolipoyl dehydrogenase, mitochondrial [Brachypodium distachyon]"	1	0.00113256	_VEYVK(ac)GFGK_	VEYVK(1)GFGK	147	0.96113	100.88	mitochondria	biological_process;single-organism metabolic process;metabolic process;oxidation-reduction process;cellular homeostasis;cellular process;single-organism process;regulation of cellular process;single-organism cellular process;regulation of biological process;biological regulation;regulation of biological quality;homeostatic process;cell redox homeostasis;	molecular_function;catalytic activity;oxidoreductase activity;oxidoreductase activity, acting on a sulfur group of donors;oxidoreductase activity, acting on NAD(P)H;oxidoreductase activity, acting on a sulfur group of donors, = NAD(P) as acceptor;nucleoside phosphate binding;coenzyme binding;cofactor binding;nucleotide binding;anion binding;heterocyclic compound binding;binding;small molecule bin…		K00382	DLD:dihydrolipoamide dehydrogenase [EC:1.8.1.4];DLD:dihydrolipoamide dehydrogenase [EC:1.8.1.4];DLD:dihydrolipoamide dehydrogenase [EC:1.8.1.4];DLD:dihydrolipoamide dehydrogenase [EC:1.8.1.4];DLD:dihydrolipoamide dehydrogenase [EC:1.8.1.4];DLD:dihydrolipoamide dehydrogenase [EC:1.8.1.4];DLD:dihydrolipoamide dehydrogenase [EC:1.8.1.4];DLD:dihydrolipoamide dehydrogenase [EC:1.8.1.4];DLD:dihydrolipo…	Metabolic pathways ;Biosynthesis of secondary metabolites ;Biosynthesis of antibiotics ;Microbial metabolism in diverse environments ;Carbon metabolism ;Glycine, serine and threonine metabolism ;Glycolysis / Gluconeogenesis ;Pyruvate metabolism ;Glyoxylate and dicarboxylate metabolism ;Valine, leucine and isoleucine degradation ;Citrate cycle (TCA cycle) ;	IPR012999;IPR013027;IPR004099;IPR016156;IPR001327;IPR023753;IPR006258;	"Pyridine nucleotide-disulphide oxidoreductase, class I, active site";FAD-dependent pyridine nucleotide-disulphide oxidoreductase;"Pyridine nucleotide-disulphide oxidoreductase, dimerisation domain";"FAD/NAD-linked reductase, dimerisation domain";"Pyridine nucleotide-disulphide oxidoreductase, NAD-binding domain";"Pyridine nucleotide-disulphide oxidoreductase, FAD/NAD(P)-binding domain";Dihydroli…
357134583	>gi|357134583|ref|XP_003568896.1| PREDICTED: 60S ribosomal protein L18-2-like [Brachypodium distachyon]	1	0.0110128	_TAPK(ac)SDDVYLR_	TAPK(1)SDDVYLR	20	-0.12919	72.681	nuclear	gene expression;organic substance biosynthetic process;biosynthetic process;macromolecule biosynthetic process;cellular macromolecule metabolic process;cellular process;biological_process;cellular macromolecule biosynthetic process;metabolic process;organic substance metabolic process;cellular biosynthetic process;cellular protein metabolic process;macromolecule metabolic process;cellular metabol…	molecular_function;structural molecule activity;structural constituent of ribosome;	cell part;cell;cellular_component;intracellular;cytoplasmic part;cytoplasm;intracellular non-membrane-bounded organelle;organelle;macromolecular complex;non-membrane-bounded organelle;ribonucleoprotein complex;intracellular organelle;intracellular part;ribosome;	K02883	RP-L18e:large subunit ribosomal protein L18e;	Ribosome ;	IPR021132;IPR021131;	"Ribosomal protein L18e, conserved site";Ribosomal protein L18e/L15P;
357134603	>gi|357134603|ref|XP_003568906.1| PREDICTED: uncharacterized protein LOC100843264 [Brachypodium distachyon]	1	0.000281583	_ALGLQEEDGK(ac)SIER_	ALGLQEEDGK(1)SIER	292	1.8114	87.519	cytosol	biological_process;single-organism metabolic process;metabolic process;organic substance metabolic process;primary metabolic process;lipid metabolic process;						IPR029058;IPR002921;	Alpha/Beta hydrolase fold;Fungal lipase-like domain;
357134603	>gi|357134603|ref|XP_003568906.1| PREDICTED: uncharacterized protein LOC100843264 [Brachypodium distachyon]	1	0.0164063	_VPFDLAK(ac)LAEFR_	VPFDLAK(1)LAEFR	420	1.6551	69.03	cytosol	biological_process;single-organism metabolic process;metabolic process;organic substance metabolic process;primary metabolic process;lipid metabolic process;						IPR029058;IPR002921;	Alpha/Beta hydrolase fold;Fungal lipase-like domain;
357134623	>gi|357134623|ref|XP_003568916.1| PREDICTED: 40S ribosomal protein S4 [Brachypodium distachyon]	1	0.0137203	_DEDSK(ac)FK_	DEDSK(1)FK	120	0.96591	66.692	mitochondria	gene expression;organic substance biosynthetic process;biosynthetic process;macromolecule biosynthetic process;cellular macromolecule metabolic process;cellular process;biological_process;cellular macromolecule biosynthetic process;metabolic process;organic substance metabolic process;cellular biosynthetic process;cellular protein metabolic process;macromolecule metabolic process;cellular metabol…	molecular_function;binding;heterocyclic compound binding;organic cyclic compound binding;nucleic acid binding;RNA binding;structural molecule activity;structural constituent of ribosome;	cell part;cell;cellular_component;intracellular;cytoplasmic part;cytoplasm;intracellular non-membrane-bounded organelle;organelle;macromolecular complex;non-membrane-bounded organelle;ribonucleoprotein complex;intracellular organelle;intracellular part;ribosome;	K02987	RP-S4e:small subunit ribosomal protein S4e;	Ribosome ;	IPR018199;IPR000876;IPR005824;IPR013843;IPR013845;IPR002942;	"Ribosomal protein S4e, N-terminal, conserved site";Ribosomal protein S4e;KOW;"Ribosomal protein S4e, N-terminal";"Ribosomal protein S4e, central region";RNA-binding S4 domain;
357134623	>gi|357134623|ref|XP_003568916.1| PREDICTED: 40S ribosomal protein S4 [Brachypodium distachyon]	1	0.031519	_LK(ac)YALTYR_	LK(1)YALTYR	53	2.579	53.751	mitochondria	gene expression;organic substance biosynthetic process;biosynthetic process;macromolecule biosynthetic process;cellular macromolecule metabolic process;cellular process;biological_process;cellular macromolecule biosynthetic process;metabolic process;organic substance metabolic process;cellular biosynthetic process;cellular protein metabolic process;macromolecule metabolic process;cellular metabol…	molecular_function;binding;heterocyclic compound binding;organic cyclic compound binding;nucleic acid binding;RNA binding;structural molecule activity;structural constituent of ribosome;	cell part;cell;cellular_component;intracellular;cytoplasmic part;cytoplasm;intracellular non-membrane-bounded organelle;organelle;macromolecular complex;non-membrane-bounded organelle;ribonucleoprotein complex;intracellular organelle;intracellular part;ribosome;	K02987	RP-S4e:small subunit ribosomal protein S4e;	Ribosome ;	IPR018199;IPR000876;IPR005824;IPR013843;IPR013845;IPR002942;	"Ribosomal protein S4e, N-terminal, conserved site";Ribosomal protein S4e;KOW;"Ribosomal protein S4e, N-terminal";"Ribosomal protein S4e, central region";RNA-binding S4 domain;
357134623	>gi|357134623|ref|XP_003568916.1| PREDICTED: 40S ribosomal protein S4 [Brachypodium distachyon]	1	0.0174558	_LLYDTK(ac)GR_	LLYDTK(1)GR	106	-1.0558	67.507	mitochondria	gene expression;organic substance biosynthetic process;biosynthetic process;macromolecule biosynthetic process;cellular macromolecule metabolic process;cellular process;biological_process;cellular macromolecule biosynthetic process;metabolic process;organic substance metabolic process;cellular biosynthetic process;cellular protein metabolic process;macromolecule metabolic process;cellular metabol…	molecular_function;binding;heterocyclic compound binding;organic cyclic compound binding;nucleic acid binding;RNA binding;structural molecule activity;structural constituent of ribosome;	cell part;cell;cellular_component;intracellular;cytoplasmic part;cytoplasm;intracellular non-membrane-bounded organelle;organelle;macromolecular complex;non-membrane-bounded organelle;ribonucleoprotein complex;intracellular organelle;intracellular part;ribosome;	K02987	RP-S4e:small subunit ribosomal protein S4e;	Ribosome ;	IPR018199;IPR000876;IPR005824;IPR013843;IPR013845;IPR002942;	"Ribosomal protein S4e, N-terminal, conserved site";Ribosomal protein S4e;KOW;"Ribosomal protein S4e, N-terminal";"Ribosomal protein S4e, central region";RNA-binding S4 domain;
357134958	>gi|357134958|ref|XP_003569081.1| PREDICTED: peroxidase 2-like [Brachypodium distachyon]	1	0.000464602	_GVENVVK(ac)YHVAK_	GVENVVK(1)YHVAK	44	-4.5757	88.101	extracellular	biological_process;response to stress;response to stimulus;response to oxidative stress;single-organism metabolic process;metabolic process;oxidation-reduction process;	molecular_function;antioxidant activity;oxidoreductase activity;catalytic activity;oxidoreductase activity, acting on peroxide as acceptor;peroxidase activity;binding;heterocyclic compound binding;organic cyclic compound binding;tetrapyrrole binding;heme binding;					IPR000823;IPR002016;IPR019793;IPR019794;IPR010255;	Plant peroxidase;"Haem peroxidase, plant/fungal/bacterial";Peroxidases heam-ligand binding site;"Peroxidase, active site";Haem peroxidase;
357134997	>gi|357134997|ref|XP_003569100.1| PREDICTED: uncharacterized protein At5g02240-like [Brachypodium distachyon]	0.999991	0.00193631	_FK(ac)AFDLASKPEGEGTPTTDFR_	FK(1)AFDLASKPEGEGTPTTDFR	262	-2.6376	83.871	chloroplast							IPR016040;	NAD(P)-binding domain;
357135091	">gi|357135091|ref|XP_003569145.1| PREDICTED: peptidyl-prolyl cis-trans isomerase CYP20-2, chloroplastic [Brachypodium distachyon]"	1	6.89e-09	_AAELQSK(ac)VTNK_	AAELQSK(1)VTNK	72	1.1039	156.81	chloroplast	cellular macromolecule metabolic process;cellular process;biological_process;peptidyl-proline modification;peptidyl-amino acid modification;metabolic process;macromolecule modification;organic substance metabolic process;cellular protein metabolic process;protein modification process;cellular protein modification process;cellular metabolic process;macromolecule metabolic process;protein metabolic…	molecular_function;catalytic activity;isomerase activity;cis-trans isomerase activity;peptidyl-prolyl cis-trans isomerase activity;					IPR002130;IPR020892;IPR029000;	Cyclophilin-type peptidyl-prolyl cis-trans isomerase domain;"Cyclophilin-type peptidyl-prolyl cis-trans isomerase, conserved site";Cyclophilin-like domain;
357135091	">gi|357135091|ref|XP_003569145.1| PREDICTED: peptidyl-prolyl cis-trans isomerase CYP20-2, chloroplastic [Brachypodium distachyon]"	1	5.01e-10	_ALCTGEK(ac)GFGYK_	ALCTGEK(1)GFGYK	118	-2.7839	133.16	chloroplast	cellular macromolecule metabolic process;cellular process;biological_process;peptidyl-proline modification;peptidyl-amino acid modification;metabolic process;macromolecule modification;organic substance metabolic process;cellular protein metabolic process;protein modification process;cellular protein modification process;cellular metabolic process;macromolecule metabolic process;protein metabolic…	molecular_function;catalytic activity;isomerase activity;cis-trans isomerase activity;peptidyl-prolyl cis-trans isomerase activity;					IPR002130;IPR020892;IPR029000;	Cyclophilin-type peptidyl-prolyl cis-trans isomerase domain;"Cyclophilin-type peptidyl-prolyl cis-trans isomerase, conserved site";Cyclophilin-like domain;
357135091	">gi|357135091|ref|XP_003569145.1| PREDICTED: peptidyl-prolyl cis-trans isomerase CYP20-2, chloroplastic [Brachypodium distachyon]"	1	0.00202037	_TFK(ac)DENFK_	TFK(1)DENFK	158	1.7545	96.342	chloroplast	cellular macromolecule metabolic process;cellular process;biological_process;peptidyl-proline modification;peptidyl-amino acid modification;metabolic process;macromolecule modification;organic substance metabolic process;cellular protein metabolic process;protein modification process;cellular protein modification process;cellular metabolic process;macromolecule metabolic process;protein metabolic…	molecular_function;catalytic activity;isomerase activity;cis-trans isomerase activity;peptidyl-prolyl cis-trans isomerase activity;					IPR002130;IPR020892;IPR029000;	Cyclophilin-type peptidyl-prolyl cis-trans isomerase domain;"Cyclophilin-type peptidyl-prolyl cis-trans isomerase, conserved site";Cyclophilin-like domain;
357135103	">gi|357135103|ref|XP_003569151.1| PREDICTED: 50S ribosomal protein L28, chloroplastic [Brachypodium distachyon]"	1	0.00420015	_ALK(ac)TIEK_	ALK(1)TIEK	115	0.07295	86.136	chloroplast	gene expression;organic substance biosynthetic process;biosynthetic process;macromolecule biosynthetic process;cellular macromolecule metabolic process;cellular process;biological_process;cellular macromolecule biosynthetic process;metabolic process;organic substance metabolic process;cellular biosynthetic process;cellular protein metabolic process;macromolecule metabolic process;cellular metabol…	molecular_function;structural molecule activity;structural constituent of ribosome;	cell part;cell;cellular_component;intracellular;cytoplasmic part;cytoplasm;intracellular non-membrane-bounded organelle;organelle;macromolecular complex;non-membrane-bounded organelle;ribonucleoprotein complex;intracellular organelle;intracellular part;ribosome;	K02902	RP-L28:large subunit ribosomal protein L28;	Ribosome ;	IPR001383;	Ribosomal protein L28;
357135103	">gi|357135103|ref|XP_003569151.1| PREDICTED: 50S ribosomal protein L28, chloroplastic [Brachypodium distachyon]"	1	0.00306751	_TIEK(ac)HGLDAVAK_	TIEK(1)HGLDAVAK	119	0.083392	75.589	chloroplast	gene expression;organic substance biosynthetic process;biosynthetic process;macromolecule biosynthetic process;cellular macromolecule metabolic process;cellular process;biological_process;cellular macromolecule biosynthetic process;metabolic process;organic substance metabolic process;cellular biosynthetic process;cellular protein metabolic process;macromolecule metabolic process;cellular metabol…	molecular_function;structural molecule activity;structural constituent of ribosome;	cell part;cell;cellular_component;intracellular;cytoplasmic part;cytoplasm;intracellular non-membrane-bounded organelle;organelle;macromolecular complex;non-membrane-bounded organelle;ribonucleoprotein complex;intracellular organelle;intracellular part;ribosome;	K02902	RP-L28:large subunit ribosomal protein L28;	Ribosome ;	IPR001383;	Ribosomal protein L28;
357135352	>gi|357135352|ref|XP_003569274.1| PREDICTED: uncharacterized protein LOC100826971 [Brachypodium distachyon]	1	0.00858164	_VNK(ac)YDEGWSK_	VNK(1)YDEGWSK	45	-2.9698	69.864	vacuolar membrane							IPR009500;	Protein of unknown function DUF1118;
357135418	>gi|357135418|ref|XP_003569306.1| PREDICTED: uncharacterized protein LOC100837484 [Brachypodium distachyon]	1	4.44e-06	_ELDGVK(ac)QIWK_	ELDGVK(1)QIWK	77	0.23669	124.42	chloroplast	nitrogen compound metabolic process;purine nucleoside triphosphate biosynthetic process;purine ribonucleoside biosynthetic process;ribonucleoside triphosphate biosynthetic process;purine nucleoside triphosphate metabolic process;nucleoside triphosphate biosynthetic process;phosphate-containing compound metabolic process;purine ribonucleoside triphosphate biosynthetic process;nucleoside triphospha…	molecular_function;transporter activity;ion transmembrane transporter activity;inorganic cation transmembrane transporter activity;substrate-specific transmembrane transporter activity;transmembrane transporter activity;substrate-specific transporter activity;cation transmembrane transporter activity;monovalent inorganic cation transmembrane transporter activity;hydrogen ion transmembrane transpo…	mitochondrial inner membrane;mitochondrial envelope;envelope;intracellular membrane-bounded organelle;intracellular;mitochondrion;cytoplasm;organelle;macromolecular complex;mitochondrial membrane part;membrane-bounded organelle;organelle membrane;organelle inner membrane;intracellular organelle;proton-transporting ATP synthase complex;organelle envelope;proton-transporting two-sector ATPase compl…	K02140	ATPeFG:F-type H+-transporting ATPase subunit g;ATPeFG:F-type H+-transporting ATPase subunit g;	Metabolic pathways ;Oxidative phosphorylation ;	IPR006808;	"ATPase, F0 complex, subunit G, mitochondrial";
357135575	">gi|357135575|ref|XP_003569384.1| PREDICTED: uroporphyrinogen decarboxylase 1, chloroplastic [Brachypodium distachyon]"	1	4.81e-06	_ELVPIDLDK(ac)LQFVGESLK_	ELVPIDLDK(1)LQFVGESLK	158	-0.11736	87.676	chloroplast	nitrogen compound metabolic process;organonitrogen compound metabolic process;cellular aromatic compound metabolic process;organic substance biosynthetic process;organonitrogen compound biosynthetic process;biosynthetic process;cellular process;cellular nitrogen compound biosynthetic process;tetrapyrrole biosynthetic process;tetrapyrrole metabolic process;cellular nitrogen compound metabolic proc…	molecular_function;carboxy-lyase activity;carbon-carbon lyase activity;catalytic activity;lyase activity;uroporphyrinogen decarboxylase activity;		K01599	hemE:uroporphyrinogen decarboxylase [EC:4.1.1.37];hemE:uroporphyrinogen decarboxylase [EC:4.1.1.37];hemE:uroporphyrinogen decarboxylase [EC:4.1.1.37];	Metabolic pathways ;Biosynthesis of secondary metabolites ;Porphyrin and chlorophyll metabolism ;	IPR006361;IPR000257;	Uroporphyrinogen decarboxylase HemE;Uroporphyrinogen decarboxylase (URO-D);
357135850	>gi|357135850|ref|XP_003569521.1| PREDICTED: 60S ribosomal protein L18a-like [Brachypodium distachyon];>gi|357132548|ref|XP_003567891.1| PREDICTED: 60S ribosomal protein L18a-like [Brachypodium distachyon]	1	5.79e-11	_ALPTPGDEQPK(ac)IYR_	ALPTPGDEQPK(1)IYR	25	2.1995	131.66	cytosol	gene expression;organic substance biosynthetic process;biosynthetic process;macromolecule biosynthetic process;cellular macromolecule metabolic process;cellular process;biological_process;cellular macromolecule biosynthetic process;metabolic process;organic substance metabolic process;cellular biosynthetic process;cellular protein metabolic process;macromolecule metabolic process;cellular metabol…	molecular_function;structural molecule activity;structural constituent of ribosome;	cell;cellular_component;intracellular;cytoplasmic part;cytoplasm;intracellular non-membrane-bounded organelle;organelle;macromolecular complex;non-membrane-bounded organelle;ribonucleoprotein complex;cell part;intracellular organelle;intracellular part;ribosome;	K02882	RP-L18Ae:large subunit ribosomal protein L18Ae;	Ribosome ;	IPR023573;IPR028877;	Ribosomal protein L18a/LX;50S ribosomal protein L18Ae/60S ribosomal protein L20 and L18a;
357135928	">gi|357135928|ref|XP_003569559.1| PREDICTED: 30S ribosomal protein S20, chloroplastic [Brachypodium distachyon]"	1	0.00903236	_AIDK(ac)TVK_	AIDK(1)TVK	143	-1.3924	74.92	chloroplast	gene expression;organic substance biosynthetic process;biosynthetic process;macromolecule biosynthetic process;cellular macromolecule metabolic process;cellular process;biological_process;cellular macromolecule biosynthetic process;metabolic process;organic substance metabolic process;cellular biosynthetic process;cellular protein metabolic process;macromolecule metabolic process;cellular metabol…	molecular_function;binding;heterocyclic compound binding;organic cyclic compound binding;nucleic acid binding;RNA binding;structural molecule activity;structural constituent of ribosome;	cell part;cell;cellular_component;intracellular;cytoplasmic part;cytoplasm;intracellular non-membrane-bounded organelle;organelle;macromolecular complex;non-membrane-bounded organelle;ribonucleoprotein complex;intracellular organelle;intracellular part;ribosome;	K02968	RP-S20:small subunit ribosomal protein S20;	Ribosome ;	IPR002583;	Ribosomal protein S20;
357135928	">gi|357135928|ref|XP_003569559.1| PREDICTED: 30S ribosomal protein S20, chloroplastic [Brachypodium distachyon]"	1	0.0078427	_MISEAYK(ac)AIDK_	MISEAYK(1)AIDK	139	1.8315	70.089	chloroplast	gene expression;organic substance biosynthetic process;biosynthetic process;macromolecule biosynthetic process;cellular macromolecule metabolic process;cellular process;biological_process;cellular macromolecule biosynthetic process;metabolic process;organic substance metabolic process;cellular biosynthetic process;cellular protein metabolic process;macromolecule metabolic process;cellular metabol…	molecular_function;binding;heterocyclic compound binding;organic cyclic compound binding;nucleic acid binding;RNA binding;structural molecule activity;structural constituent of ribosome;	cell part;cell;cellular_component;intracellular;cytoplasmic part;cytoplasm;intracellular non-membrane-bounded organelle;organelle;macromolecular complex;non-membrane-bounded organelle;ribonucleoprotein complex;intracellular organelle;intracellular part;ribosome;	K02968	RP-S20:small subunit ribosomal protein S20;	Ribosome ;	IPR002583;	Ribosomal protein S20;
357135936	">gi|357135936|ref|XP_003569563.1| PREDICTED: 60S ribosomal protein L37a [Brachypodium distachyon];>gi|357132620|ref|XP_003567927.1| PREDICTED: 60S ribosomal protein L37a [Brachypodium distachyon];>gi|300681508|emb|CBH32602.1| 60S ribosomal protein L37a, ex"	1	0.0162471	_AGIVGK(ac)YGTR_	AGIVGK(1)YGTR	13	-3.0588	70.808	chloroplast	gene expression;organic substance biosynthetic process;biosynthetic process;macromolecule biosynthetic process;cellular macromolecule metabolic process;cellular process;biological_process;cellular macromolecule biosynthetic process;metabolic process;organic substance metabolic process;cellular biosynthetic process;cellular protein metabolic process;macromolecule metabolic process;cellular metabol…	molecular_function;structural molecule activity;structural constituent of ribosome;	cell part;cell;cellular_component;intracellular;cytoplasmic part;cytoplasm;intracellular non-membrane-bounded organelle;organelle;macromolecular complex;non-membrane-bounded organelle;ribonucleoprotein complex;intracellular organelle;intracellular part;ribosome;	K02921	RP-L37Ae:large subunit ribosomal protein L37Ae;	Ribosome ;	IPR011332;IPR011331;IPR002674;	Zinc-binding ribosomal protein;Ribosomal protein L37ae/L37e;Ribosomal protein L37ae;
357135975	>gi|357135975|ref|XP_003569582.1| PREDICTED: guanine nucleotide-binding protein subunit beta-like protein A [Brachypodium distachyon]	1	4.45e-05	_IWDLESK(ac)HVVQDLRPEVPVSK_	IWDLESK(1)HVVQDLRPEVPVSK	278	2.4836	77.221	nuclear		molecular_function;binding;protein binding;		K14753	RACK1:guanine nucleotide-binding protein subunit beta-2-like 1 protein;	Measles ;	IPR001680;IPR017986;IPR020472;IPR019775;IPR015943;	WD40 repeat;WD40-repeat-containing domain;G-protein beta WD-40 repeat;"WD40 repeat, conserved site";WD40/YVTN repeat-like-containing domain;
357136143	>gi|357136143|ref|XP_003569665.1| PREDICTED: phospholipase A1-II 5 [Brachypodium distachyon]	1	0.00879792	_ELVAK(ac)YK_	ELVAK(1)YK	224	-0.85055	73.665	cytosol	biological_process;single-organism metabolic process;metabolic process;organic substance metabolic process;primary metabolic process;lipid metabolic process;						IPR002921;IPR029058;	Fungal lipase-like domain;Alpha/Beta hydrolase fold;
357136151	">gi|357136151|ref|XP_003569669.1| PREDICTED: glycine dehydrogenase (decarboxylating) 2, mitochondrial-like [Brachypodium distachyon]"	1	0.027637	_RLEK(ac)HYPVLFR_	RLEK(1)HYPVLFR	861	-1.128	72.29	mitochondria	cellular amino acid metabolic process;organonitrogen compound metabolic process;nitrogen compound metabolic process;alpha-amino acid metabolic process;cellular process;serine family amino acid metabolic process;small molecule metabolic process;oxoacid metabolic process;organic acid metabolic process;biological_process;single-organism metabolic process;metabolic process;organic substance metabolic…	molecular_function;catalytic activity;cofactor binding;anion binding;binding;ion binding;pyridoxal phosphate binding;oxidoreductase activity, acting on the CH-NH2 group of donors, = disulfide as acceptor;oxidoreductase activity;oxidoreductase activity, acting on the CH-NH2 group of donors;glycine dehydrogenase (decarboxylating) activity;		K00281	GLDC:glycine dehydrogenase [EC:1.4.4.2];GLDC:glycine dehydrogenase [EC:1.4.4.2];GLDC:glycine dehydrogenase [EC:1.4.4.2];GLDC:glycine dehydrogenase [EC:1.4.4.2];	Metabolic pathways ;Carbon metabolism ;Glycine, serine and threonine metabolism ;Glyoxylate and dicarboxylate metabolism ;	IPR003437;IPR020580;IPR015421;IPR015424;	"Glycine cleavage system P protein, homodimeric";"Glycine cleavage system P-protein, N-terminal";"Pyridoxal phosphate-dependent transferase, major region, subdomain 1";Pyridoxal phosphate-dependent transferase;
357137038	">gi|357137038|ref|XP_003570108.1| PREDICTED: phosphoglycerate kinase, cytosolic [Brachypodium distachyon]"	1	0.00390497	_FYK(ac)EEEK_	FYK(1)EEEK	125	-3.3013	83.948	cytosol	monosaccharide catabolic process;organic substance catabolic process;cellular process;carbohydrate metabolic process;hexose metabolic process;catabolic process;generation of precursor metabolites and energy;biological_process;carbohydrate catabolic process;single-organism carbohydrate metabolic process;single-organism carbohydrate catabolic process;metabolic process;glucose catabolic process;gluc…	molecular_function;kinase activity;phosphotransferase activity, carboxyl group as acceptor;catalytic activity;transferase activity;transferase activity, transferring phosphorus-containing groups;phosphoglycerate kinase activity;		K00927	PGK:phosphoglycerate kinase [EC:2.7.2.3];PGK:phosphoglycerate kinase [EC:2.7.2.3];PGK:phosphoglycerate kinase [EC:2.7.2.3];PGK:phosphoglycerate kinase [EC:2.7.2.3];PGK:phosphoglycerate kinase [EC:2.7.2.3];PGK:phosphoglycerate kinase [EC:2.7.2.3];PGK:phosphoglycerate kinase [EC:2.7.2.3];PGK:phosphoglycerate kinase [EC:2.7.2.3];	Metabolic pathways ;Biosynthesis of secondary metabolites ;Biosynthesis of antibiotics ;Microbial metabolism in diverse environments ;Biosynthesis of amino acids ;Carbon metabolism ;Glycolysis / Gluconeogenesis ;Carbon fixation in photosynthetic organisms ;	IPR001576;IPR015824;IPR015901;IPR015911;	Phosphoglycerate kinase;"Phosphoglycerate kinase, N-terminal";"Phosphoglycerate kinase, C-terminal";"Phosphoglycerate kinase, conserved site";
357137038	">gi|357137038|ref|XP_003570108.1| PREDICTED: phosphoglycerate kinase, cytosolic [Brachypodium distachyon]"	0.999003	7.69e-06	_FYKEEEK(ac)NDPEFAK_	FYK(0.001)EEEK(0.999)NDPEFAK	129	0.28061	99.927	cytosol	monosaccharide catabolic process;organic substance catabolic process;cellular process;carbohydrate metabolic process;hexose metabolic process;catabolic process;generation of precursor metabolites and energy;biological_process;carbohydrate catabolic process;single-organism carbohydrate metabolic process;single-organism carbohydrate catabolic process;metabolic process;glucose catabolic process;gluc…	molecular_function;kinase activity;phosphotransferase activity, carboxyl group as acceptor;catalytic activity;transferase activity;transferase activity, transferring phosphorus-containing groups;phosphoglycerate kinase activity;		K00927	PGK:phosphoglycerate kinase [EC:2.7.2.3];PGK:phosphoglycerate kinase [EC:2.7.2.3];PGK:phosphoglycerate kinase [EC:2.7.2.3];PGK:phosphoglycerate kinase [EC:2.7.2.3];PGK:phosphoglycerate kinase [EC:2.7.2.3];PGK:phosphoglycerate kinase [EC:2.7.2.3];PGK:phosphoglycerate kinase [EC:2.7.2.3];PGK:phosphoglycerate kinase [EC:2.7.2.3];	Metabolic pathways ;Biosynthesis of secondary metabolites ;Biosynthesis of antibiotics ;Microbial metabolism in diverse environments ;Biosynthesis of amino acids ;Carbon metabolism ;Glycolysis / Gluconeogenesis ;Carbon fixation in photosynthetic organisms ;	IPR001576;IPR015824;IPR015901;IPR015911;	Phosphoglycerate kinase;"Phosphoglycerate kinase, N-terminal";"Phosphoglycerate kinase, C-terminal";"Phosphoglycerate kinase, conserved site";
357137138	">gi|357137138|ref|XP_003570158.1| PREDICTED: phosphoribulokinase, chloroplastic [Brachypodium distachyon]"	1	0.00155154	_EK(ac)GVTALDPK_	EK(1)GVTALDPK	123	-3.337	91.961	chloroplast	biological_process;metabolic process;organic substance metabolic process;primary metabolic process;carbohydrate metabolic process;	purine ribonucleotide binding;anion binding;ribonucleotide binding;small molecule binding;ion binding;ribonucleoside binding;purine ribonucleoside triphosphate binding;carbohydrate derivative binding;adenyl ribonucleotide binding;nucleoside phosphate binding;molecular_function;nucleotide binding;nucleoside binding;adenyl nucleotide binding;heterocyclic compound binding;binding;purine nucleoside b…		K00855	PRK:phosphoribulokinase [EC:2.7.1.19];PRK:phosphoribulokinase [EC:2.7.1.19];PRK:phosphoribulokinase [EC:2.7.1.19];PRK:phosphoribulokinase [EC:2.7.1.19];	Metabolic pathways ;Microbial metabolism in diverse environments ;Carbon metabolism ;Carbon fixation in photosynthetic organisms ;	IPR006083;IPR006082;IPR027417;	Phosphoribulokinase/uridine kinase;Phosphoribulokinase;P-loop containing nucleoside triphosphate hydrolase;
357137138	">gi|357137138|ref|XP_003570158.1| PREDICTED: phosphoribulokinase, chloroplastic [Brachypodium distachyon]"	1	0.011515	_FAWK(ac)IQR_	FAWK(1)IQR	209	-2.0274	72.138	chloroplast	biological_process;metabolic process;organic substance metabolic process;primary metabolic process;carbohydrate metabolic process;	purine ribonucleotide binding;anion binding;ribonucleotide binding;small molecule binding;ion binding;ribonucleoside binding;purine ribonucleoside triphosphate binding;carbohydrate derivative binding;adenyl ribonucleotide binding;nucleoside phosphate binding;molecular_function;nucleotide binding;nucleoside binding;adenyl nucleotide binding;heterocyclic compound binding;binding;purine nucleoside b…		K00855	PRK:phosphoribulokinase [EC:2.7.1.19];PRK:phosphoribulokinase [EC:2.7.1.19];PRK:phosphoribulokinase [EC:2.7.1.19];PRK:phosphoribulokinase [EC:2.7.1.19];	Metabolic pathways ;Microbial metabolism in diverse environments ;Carbon metabolism ;Carbon fixation in photosynthetic organisms ;	IPR006083;IPR006082;IPR027417;	Phosphoribulokinase/uridine kinase;Phosphoribulokinase;P-loop containing nucleoside triphosphate hydrolase;
357137138	">gi|357137138|ref|XP_003570158.1| PREDICTED: phosphoribulokinase, chloroplastic [Brachypodium distachyon]"	1	0.0045063	_GHSLESIK(ac)ASIEAR_	GHSLESIK(1)ASIEAR	225	0.5161	74.853	chloroplast	biological_process;metabolic process;organic substance metabolic process;primary metabolic process;carbohydrate metabolic process;	purine ribonucleotide binding;anion binding;ribonucleotide binding;small molecule binding;ion binding;ribonucleoside binding;purine ribonucleoside triphosphate binding;carbohydrate derivative binding;adenyl ribonucleotide binding;nucleoside phosphate binding;molecular_function;nucleotide binding;nucleoside binding;adenyl nucleotide binding;heterocyclic compound binding;binding;purine nucleoside b…		K00855	PRK:phosphoribulokinase [EC:2.7.1.19];PRK:phosphoribulokinase [EC:2.7.1.19];PRK:phosphoribulokinase [EC:2.7.1.19];PRK:phosphoribulokinase [EC:2.7.1.19];	Metabolic pathways ;Microbial metabolism in diverse environments ;Carbon metabolism ;Carbon fixation in photosynthetic organisms ;	IPR006083;IPR006082;IPR027417;	Phosphoribulokinase/uridine kinase;Phosphoribulokinase;P-loop containing nucleoside triphosphate hydrolase;
357137357	>gi|357137357|ref|XP_003570267.1| PREDICTED: eukaryotic translation initiation factor 3 subunit G [Brachypodium distachyon]	1	0.00257639	_EDAEK(ac)AISK_	EDAEK(1)AISK	262	-0.24358	91.313	chloroplast		molecular_function;binding;heterocyclic compound binding;organic cyclic compound binding;nucleic acid binding;RNA binding;translation factor activity, nucleic acid binding;translation initiation factor activity;nucleoside phosphate binding;small molecule binding;nucleotide binding;	intracellular;cell part;cell;intracellular part;cellular_component;cytoplasm;protein complex;cytoplasmic part;macromolecular complex;eukaryotic translation initiation factor 3 complex;	K03248	EIF3G:translation initiation factor 3 subunit G;	RNA transport ;	IPR017334;IPR024675;IPR012677;IPR000504;	Eukaryotic translation initiation factor 3 subunit G;"Eukaryotic translation initiation factor 3 subunit G, N-terminal";Nucleotide-binding alpha-beta plait domain;RNA recognition motif domain;
357137523	>gi|357112844|ref|XP_003558216.1| PREDICTED: histone H2B.1-like [Brachypodium distachyon];>gi|357133991|ref|XP_003568603.1| PREDICTED: histone H2B.1-like [Brachypodium distachyon];>gi|357133977|ref|XP_003568596.1| PREDICTED: histone H2B.1-like [Brachypodiu	1	0.00311538	_AEK(ac)APAGK(ac)K_	AEK(1)APAGK(1)K	26	0.96233	96.143	nuclear		molecular_function;binding;heterocyclic compound binding;organic cyclic compound binding;nucleic acid binding;DNA binding;protein binding;protein dimerization activity;protein heterodimerization activity;	chromosome;cell;cellular_component;intracellular;protein complex;intracellular non-membrane-bounded organelle;organelle;DNA bending complex;protein-DNA complex;non-membrane-bounded organelle;macromolecular complex;intracellular organelle part;cell part;chromosomal part;intracellular organelle;intracellular part;organelle part;chromatin;DNA packaging complex;nucleosome;membrane-bounded organelle;i…	K11252	H2B:histone H2B;H2B:histone H2B;H2B:histone H2B;	Viral carcinogenesis ;Alcoholism ;Systemic lupus erythematosus ;	IPR007125;IPR000558;IPR009072;	Histone core;Histone H2B;Histone-fold;
357137523	>gi|357112844|ref|XP_003558216.1| PREDICTED: histone H2B.1-like [Brachypodium distachyon];>gi|357133991|ref|XP_003568603.1| PREDICTED: histone H2B.1-like [Brachypodium distachyon];>gi|357133977|ref|XP_003568596.1| PREDICTED: histone H2B.1-like [Brachypodiu	1	0.0273369	_AEK(ac)APAGK(ac)K_	AEK(1)APAGK(1)K	31	0.96233	95.273	nuclear		molecular_function;binding;heterocyclic compound binding;organic cyclic compound binding;nucleic acid binding;DNA binding;protein binding;protein dimerization activity;protein heterodimerization activity;	chromosome;cell;cellular_component;intracellular;protein complex;intracellular non-membrane-bounded organelle;organelle;DNA bending complex;protein-DNA complex;non-membrane-bounded organelle;macromolecular complex;intracellular organelle part;cell part;chromosomal part;intracellular organelle;intracellular part;organelle part;chromatin;DNA packaging complex;nucleosome;membrane-bounded organelle;i…	K11252	H2B:histone H2B;H2B:histone H2B;H2B:histone H2B;	Viral carcinogenesis ;Alcoholism ;Systemic lupus erythematosus ;	IPR007125;IPR000558;IPR009072;	Histone core;Histone H2B;Histone-fold;
357137523	>gi|357112844|ref|XP_003558216.1| PREDICTED: histone H2B.1-like [Brachypodium distachyon];>gi|357133991|ref|XP_003568603.1| PREDICTED: histone H2B.1-like [Brachypodium distachyon];>gi|357133977|ref|XP_003568596.1| PREDICTED: histone H2B.1-like [Brachypodiu	1	0.0032748	_VLK(ac)QVHPDIGISSK_	VLK(1)QVHPDIGISSK	75	-3.5221	72.898	nuclear		molecular_function;binding;heterocyclic compound binding;organic cyclic compound binding;nucleic acid binding;DNA binding;protein binding;protein dimerization activity;protein heterodimerization activity;	chromosome;cell;cellular_component;intracellular;protein complex;intracellular non-membrane-bounded organelle;organelle;DNA bending complex;protein-DNA complex;non-membrane-bounded organelle;macromolecular complex;intracellular organelle part;cell part;chromosomal part;intracellular organelle;intracellular part;organelle part;chromatin;DNA packaging complex;nucleosome;membrane-bounded organelle;i…	K11252	H2B:histone H2B;H2B:histone H2B;H2B:histone H2B;	Viral carcinogenesis ;Alcoholism ;Systemic lupus erythematosus ;	IPR007125;IPR000558;IPR009072;	Histone core;Histone H2B;Histone-fold;
357137523	>gi|357112844|ref|XP_003558216.1| PREDICTED: histone H2B.1-like [Brachypodium distachyon];>gi|357133991|ref|XP_003568603.1| PREDICTED: histone H2B.1-like [Brachypodium distachyon];>gi|357133977|ref|XP_003568596.1| PREDICTED: histone H2B.1-like [Brachypodiu	1	8.16e-19	_LVLPGELAK(ac)HAVSEGTK_	LVLPGELAK(1)HAVSEGTK	137	-1.5501	138.05	nuclear		molecular_function;binding;heterocyclic compound binding;organic cyclic compound binding;nucleic acid binding;DNA binding;protein binding;protein dimerization activity;protein heterodimerization activity;	chromosome;cell;cellular_component;intracellular;protein complex;intracellular non-membrane-bounded organelle;organelle;DNA bending complex;protein-DNA complex;non-membrane-bounded organelle;macromolecular complex;intracellular organelle part;cell part;chromosomal part;intracellular organelle;intracellular part;organelle part;chromatin;DNA packaging complex;nucleosome;membrane-bounded organelle;i…	K11252	H2B:histone H2B;H2B:histone H2B;H2B:histone H2B;	Viral carcinogenesis ;Alcoholism ;Systemic lupus erythematosus ;	IPR007125;IPR000558;IPR009072;	Histone core;Histone H2B;Histone-fold;
357137523	>gi|357133991|ref|XP_003568603.1| PREDICTED: histone H2B.1-like [Brachypodium distachyon];>gi|357133977|ref|XP_003568596.1| PREDICTED: histone H2B.1-like [Brachypodium distachyon];>gi|721620037|ref|XP_010228311.1| PREDICTED: histone H2B.1-like [Brachypodiu	0.983934	0.00251199	_AEK(ac)KPAAK_	AEK(0.984)K(0.016)PAAK	7	0.89883	111.46	nuclear		molecular_function;binding;heterocyclic compound binding;organic cyclic compound binding;nucleic acid binding;DNA binding;protein binding;protein dimerization activity;protein heterodimerization activity;	chromosome;cell;cellular_component;intracellular;protein complex;intracellular non-membrane-bounded organelle;organelle;DNA bending complex;protein-DNA complex;non-membrane-bounded organelle;macromolecular complex;intracellular organelle part;cell part;chromosomal part;intracellular organelle;intracellular part;organelle part;chromatin;DNA packaging complex;nucleosome;membrane-bounded organelle;i…	K11252	H2B:histone H2B;H2B:histone H2B;H2B:histone H2B;	Viral carcinogenesis ;Alcoholism ;Systemic lupus erythematosus ;	IPR007125;IPR000558;IPR009072;	Histone core;Histone H2B;Histone-fold;
357137523	>gi|357133991|ref|XP_003568603.1| PREDICTED: histone H2B.1-like [Brachypodium distachyon];>gi|357133977|ref|XP_003568596.1| PREDICTED: histone H2B.1-like [Brachypodium distachyon];>gi|721620037|ref|XP_010228311.1| PREDICTED: histone H2B.1-like [Brachypodiu	1	0.0271187	_AVTK(ac)FTSS_	AVTK(1)FTSS	149	0.50283	63.419	nuclear		molecular_function;binding;heterocyclic compound binding;organic cyclic compound binding;nucleic acid binding;DNA binding;protein binding;protein dimerization activity;protein heterodimerization activity;	chromosome;cell;cellular_component;intracellular;protein complex;intracellular non-membrane-bounded organelle;organelle;DNA bending complex;protein-DNA complex;non-membrane-bounded organelle;macromolecular complex;intracellular organelle part;cell part;chromosomal part;intracellular organelle;intracellular part;organelle part;chromatin;DNA packaging complex;nucleosome;membrane-bounded organelle;i…	K11252	H2B:histone H2B;H2B:histone H2B;H2B:histone H2B;	Viral carcinogenesis ;Alcoholism ;Systemic lupus erythematosus ;	IPR007125;IPR000558;IPR009072;	Histone core;Histone H2B;Histone-fold;
357137523	>gi|357133991|ref|XP_003568603.1| PREDICTED: histone H2B.1-like [Brachypodium distachyon];>gi|357133977|ref|XP_003568596.1| PREDICTED: histone H2B.1-like [Brachypodium distachyon];>gi|721620037|ref|XP_010228311.1| PREDICTED: histone H2B.1-like [Brachypodiu	1	0.00118948	_IYIFK(ac)VLK_	IYIFK(1)VLK	72	-1.1095	105.14	nuclear		molecular_function;binding;heterocyclic compound binding;organic cyclic compound binding;nucleic acid binding;DNA binding;protein binding;protein dimerization activity;protein heterodimerization activity;	chromosome;cell;cellular_component;intracellular;protein complex;intracellular non-membrane-bounded organelle;organelle;DNA bending complex;protein-DNA complex;non-membrane-bounded organelle;macromolecular complex;intracellular organelle part;cell part;chromosomal part;intracellular organelle;intracellular part;organelle part;chromatin;DNA packaging complex;nucleosome;membrane-bounded organelle;i…	K11252	H2B:histone H2B;H2B:histone H2B;H2B:histone H2B;	Viral carcinogenesis ;Alcoholism ;Systemic lupus erythematosus ;	IPR007125;IPR000558;IPR009072;	Histone core;Histone H2B;Histone-fold;
357137523	>gi|357133991|ref|XP_003568603.1| PREDICTED: histone H2B.1-like [Brachypodium distachyon];>gi|357133977|ref|XP_003568596.1| PREDICTED: histone H2B.1-like [Brachypodium distachyon];>gi|721620037|ref|XP_010228311.1| PREDICTED: histone H2B.1-like [Brachypodiu	1	0.00227598	_K(ac)SVETYK_	K(1)SVETYK	61	-0.028185	91.867	nuclear		molecular_function;binding;heterocyclic compound binding;organic cyclic compound binding;nucleic acid binding;DNA binding;protein binding;protein dimerization activity;protein heterodimerization activity;	chromosome;cell;cellular_component;intracellular;protein complex;intracellular non-membrane-bounded organelle;organelle;DNA bending complex;protein-DNA complex;non-membrane-bounded organelle;macromolecular complex;intracellular organelle part;cell part;chromosomal part;intracellular organelle;intracellular part;organelle part;chromatin;DNA packaging complex;nucleosome;membrane-bounded organelle;i…	K11252	H2B:histone H2B;H2B:histone H2B;H2B:histone H2B;	Viral carcinogenesis ;Alcoholism ;Systemic lupus erythematosus ;	IPR007125;IPR000558;IPR009072;	Histone core;Histone H2B;Histone-fold;
357137523	>gi|357133991|ref|XP_003568603.1| PREDICTED: histone H2B.1-like [Brachypodium distachyon];>gi|357133977|ref|XP_003568596.1| PREDICTED: histone H2B.1-like [Brachypodium distachyon];>gi|721620037|ref|XP_010228311.1| PREDICTED: histone H2B.1-like [Brachypodiu	1	0.000989941	_SVETYK(ac)IYIFK_	SVETYK(1)IYIFK	67	2.4743	85.813	nuclear		molecular_function;binding;heterocyclic compound binding;organic cyclic compound binding;nucleic acid binding;DNA binding;protein binding;protein dimerization activity;protein heterodimerization activity;	chromosome;cell;cellular_component;intracellular;protein complex;intracellular non-membrane-bounded organelle;organelle;DNA bending complex;protein-DNA complex;non-membrane-bounded organelle;macromolecular complex;intracellular organelle part;cell part;chromosomal part;intracellular organelle;intracellular part;organelle part;chromatin;DNA packaging complex;nucleosome;membrane-bounded organelle;i…	K11252	H2B:histone H2B;H2B:histone H2B;H2B:histone H2B;	Viral carcinogenesis ;Alcoholism ;Systemic lupus erythematosus ;	IPR007125;IPR000558;IPR009072;	Histone core;Histone H2B;Histone-fold;
357137523	>gi|357137523|ref|XP_003570350.1| PREDICTED: histone H2B.3 [Brachypodium distachyon];>gi|721606301|ref|XP_010230038.1| PREDICTED: histone H2B.1-like [Brachypodium distachyon];>gi|721630912|ref|XP_010230326.1| PREDICTED: histone H2B.3-like [Brachypodium dis	1	0.00101823	_RLPAGK(ac)TAAK_	RLPAGK(1)TAAK	43	-0.022805	106.4	nuclear		molecular_function;binding;heterocyclic compound binding;organic cyclic compound binding;nucleic acid binding;DNA binding;protein binding;protein dimerization activity;protein heterodimerization activity;	chromosome;cell;cellular_component;intracellular;protein complex;intracellular non-membrane-bounded organelle;organelle;DNA bending complex;protein-DNA complex;non-membrane-bounded organelle;macromolecular complex;intracellular organelle part;cell part;chromosomal part;intracellular organelle;intracellular part;organelle part;chromatin;DNA packaging complex;nucleosome;membrane-bounded organelle;i…	K11252	H2B:histone H2B;H2B:histone H2B;H2B:histone H2B;	Viral carcinogenesis ;Alcoholism ;Systemic lupus erythematosus ;	IPR007125;IPR000558;IPR009072;	Histone core;Histone H2B;Histone-fold;
357137675	>gi|357137675|ref|XP_003570425.1| PREDICTED: uncharacterized protein LOC100841437 [Brachypodium distachyon]	1	1.08e-08	_AHLEHLEK(ac)HGGGH_	AHLEHLEK(1)HGGGH	83	-0.65338	134.99	cytosol
357137881	">gi|357137881|ref|XP_003570527.1| PREDICTED: protochlorophyllide reductase B, chloroplastic [Brachypodium distachyon]"	1	0.0220621	_FLFPPFQK(ac)YITK_	FLFPPFQK(1)YITK	325	2.5726	57.175	chloroplast	biological_process;single-organism metabolic process;metabolic process;oxidation-reduction process;	molecular_function;oxidoreductase activity;catalytic activity;oxidoreductase activity, acting on the CH-CH group of donors, NAD = or NADP as acceptor;oxidoreductase activity, acting on the CH-CH group of donors;protochlorophyllide reductase activity;		K00218	E1.3.1.33:protochlorophyllide reductase [EC:1.3.1.33];E1.3.1.33:protochlorophyllide reductase [EC:1.3.1.33];E1.3.1.33:protochlorophyllide reductase [EC:1.3.1.33];	Metabolic pathways ;Biosynthesis of secondary metabolites ;Porphyrin and chlorophyll metabolism ;	IPR002347;IPR002198;IPR005979;IPR016040;	Glucose/ribitol dehydrogenase;Short-chain dehydrogenase/reductase SDR;Light-dependent protochlorophyllide reductase;NAD(P)-binding domain;
357137982	">gi|357137982|ref|XP_003570577.1| PREDICTED: presequence protease 1, chloroplastic/mitochondrial-like [Brachypodium distachyon]"	1	0.0330563	_AVFSPLIEK(ac)YILK_	AVFSPLIEK(1)YILK	556	1.3926	52.576	chloroplast	biological_process;metabolic process;organic substance metabolic process;macromolecule metabolic process;protein metabolic process;primary metabolic process;proteolysis;	molecular_function;binding;cation binding;ion binding;metal ion binding;catalytic activity;					IPR007863;IPR011765;IPR011237;IPR011249;IPR013578;	"Peptidase M16, C-terminal domain";"Peptidase M16, N-terminal";Peptidase M16 domain;"Metalloenzyme, LuxS/M16 peptidase-like";Peptidase M16C associated;
357137982	">gi|357137982|ref|XP_003570577.1| PREDICTED: presequence protease 1, chloroplastic/mitochondrial-like [Brachypodium distachyon]"	1	0.000988962	_DEAAEK(ac)EILK_	DEAAEK(1)EILK	584	1.5981	93.345	chloroplast	biological_process;metabolic process;organic substance metabolic process;macromolecule metabolic process;protein metabolic process;primary metabolic process;proteolysis;	molecular_function;binding;cation binding;ion binding;metal ion binding;catalytic activity;					IPR007863;IPR011765;IPR011237;IPR011249;IPR013578;	"Peptidase M16, C-terminal domain";"Peptidase M16, N-terminal";Peptidase M16 domain;"Metalloenzyme, LuxS/M16 peptidase-like";Peptidase M16C associated;
357137982	">gi|357137982|ref|XP_003570577.1| PREDICTED: presequence protease 1, chloroplastic/mitochondrial-like [Brachypodium distachyon]"	1	0.0171292	_IAEK(ac)YPAGQEGDLK_	IAEK(1)YPAGQEGDLK	373	0.32881	62.861	chloroplast	biological_process;metabolic process;organic substance metabolic process;macromolecule metabolic process;protein metabolic process;primary metabolic process;proteolysis;	molecular_function;binding;cation binding;ion binding;metal ion binding;catalytic activity;					IPR007863;IPR011765;IPR011237;IPR011249;IPR013578;	"Peptidase M16, C-terminal domain";"Peptidase M16, N-terminal";Peptidase M16 domain;"Metalloenzyme, LuxS/M16 peptidase-like";Peptidase M16C associated;
357138149	">gi|357138149|ref|XP_003570660.1| PREDICTED: geranylgeranyl diphosphate reductase, chloroplastic [Brachypodium distachyon]"	1	0.00793418	_K(ac)YLAEFDR_	K(1)YLAEFDR	375	0.66371	72.325	chloroplast	biological_process;metabolic process;single-organism metabolic process;oxidation-reduction process;biosynthetic process;cellular process;cellular biosynthetic process;cofactor metabolic process;cellular metabolic process;cofactor biosynthetic process;photosynthesis;nitrogen compound metabolic process;cellular aromatic compound metabolic process;organic substance biosynthetic process;cellular nitr…	molecular_function;catalytic activity;oxidoreductase activity;oxidoreductase activity, acting on the CH-CH group of donors;oxidoreductase activity, acting on the CH-CH group of donors, NAD = or NADP as acceptor;geranylgeranyl reductase activity;		K10960	chlP:geranylgeranyl reductase [EC:1.3.1.83];chlP:geranylgeranyl reductase [EC:1.3.1.83];chlP:geranylgeranyl reductase [EC:1.3.1.83];chlP:geranylgeranyl reductase [EC:1.3.1.83];	Metabolic pathways ;Biosynthesis of secondary metabolites ;Porphyrin and chlorophyll metabolism ;Terpenoid backbone biosynthesis ;	IPR003042;IPR010253;IPR011774;IPR011777;IPR016040;IPR023753;	Aromatic-ring hydroxylase-like;"Geranylgeranyl reductase, plant/prokaryotic";"Geranylgeranyl reductase, plant/cyanobacteria";Geranylgeranyl reductase family;NAD(P)-binding domain;"Pyridine nucleotide-disulphide oxidoreductase, FAD/NAD(P)-binding domain";
357138149	">gi|357138149|ref|XP_003570660.1| PREDICTED: geranylgeranyl diphosphate reductase, chloroplastic [Brachypodium distachyon]"	1	1.66e-15	_LYWPTYK(ac)VLDILQK_	LYWPTYK(1)VLDILQK	389	1.014	136.3	chloroplast	biological_process;metabolic process;single-organism metabolic process;oxidation-reduction process;biosynthetic process;cellular process;cellular biosynthetic process;cofactor metabolic process;cellular metabolic process;cofactor biosynthetic process;photosynthesis;nitrogen compound metabolic process;cellular aromatic compound metabolic process;organic substance biosynthetic process;cellular nitr…	molecular_function;catalytic activity;oxidoreductase activity;oxidoreductase activity, acting on the CH-CH group of donors;oxidoreductase activity, acting on the CH-CH group of donors, NAD = or NADP as acceptor;geranylgeranyl reductase activity;		K10960	chlP:geranylgeranyl reductase [EC:1.3.1.83];chlP:geranylgeranyl reductase [EC:1.3.1.83];chlP:geranylgeranyl reductase [EC:1.3.1.83];chlP:geranylgeranyl reductase [EC:1.3.1.83];	Metabolic pathways ;Biosynthesis of secondary metabolites ;Porphyrin and chlorophyll metabolism ;Terpenoid backbone biosynthesis ;	IPR003042;IPR010253;IPR011774;IPR011777;IPR016040;IPR023753;	Aromatic-ring hydroxylase-like;"Geranylgeranyl reductase, plant/prokaryotic";"Geranylgeranyl reductase, plant/cyanobacteria";Geranylgeranyl reductase family;NAD(P)-binding domain;"Pyridine nucleotide-disulphide oxidoreductase, FAD/NAD(P)-binding domain";
357138529	>gi|357138529|ref|XP_003570844.1| PREDICTED: uncharacterized protein LOC100821207 [Brachypodium distachyon]	1	1.1e-08	_TIQDDISDLK(ac)K_	TIQDDISDLK(1)K	127	0.75167	142.38	chloroplast							IPR025067;	Protein of unknown function DUF4079;
357139437	>gi|357139437|ref|XP_003571288.1| PREDICTED: uncharacterized N-acetyltransferase ycf52 [Brachypodium distachyon]	1	0.00908605	_GMAYYK(ac)SR_	GMAYYK(1)SR	194	0.088894	75.825	chloroplast		molecular_function;transferase activity, transferring acyl groups other than = amino-acyl groups;transferase activity, transferring acyl groups;N-acyltransferase activity;acetyltransferase activity;catalytic activity;transferase activity;N-acetyltransferase activity;					IPR016181;IPR000182;	Acyl-CoA N-acyltransferase;GNAT domain;
357139457	">gi|357139457|ref|XP_003571298.1| PREDICTED: adenylate kinase, chloroplastic [Brachypodium distachyon]"	1	0.0264172	_IYHLK(ac)YSPPENEEIASR_	IYHLK(1)YSPPENEEIASR	207	1.0119	55.912	chloroplast	nitrogen compound metabolic process;cellular nitrogen compound metabolic process;biological_process;cellular aromatic compound metabolic process;organic cyclic compound metabolic process;cellular process;metabolic process;organic substance metabolic process;cellular metabolic process;primary metabolic process;heterocycle metabolic process;nucleobase-containing compound metabolic process;	purine ribonucleotide binding;anion binding;ribonucleotide binding;small molecule binding;ion binding;ribonucleoside binding;purine ribonucleoside triphosphate binding;carbohydrate derivative binding;adenyl ribonucleotide binding;nucleoside phosphate binding;molecular_function;nucleotide binding;nucleoside binding;adenyl nucleotide binding;heterocyclic compound binding;binding;purine nucleoside b…		K00939	adk:adenylate kinase [EC:2.7.4.3];adk:adenylate kinase [EC:2.7.4.3];adk:adenylate kinase [EC:2.7.4.3];adk:adenylate kinase [EC:2.7.4.3];	Metabolic pathways ;Biosynthesis of secondary metabolites ;Biosynthesis of antibiotics ;Purine metabolism ;	IPR007862;IPR000850;IPR006259;IPR027417;	"Adenylate kinase, active site lid domain";Adenylate kinase/UMP-CMP kinase;Adenylate kinase subfamily;P-loop containing nucleoside triphosphate hydrolase;
357139970	>gi|357139970|ref|XP_003571547.1| PREDICTED: 26S proteasome non-ATPase regulatory subunit 1 homolog A-like [Brachypodium distachyon];>gi|357165834|ref|XP_003580509.1| PREDICTED: 26S proteasome non-ATPase regulatory subunit 1 homolog A-like [Brachypodium di	1	0.00156608	_IILDK(ac)HEDTMSK_	IILDK(1)HEDTMSK	727	1.6736	79.875	chloroplast		molecular_function;binding;		K03032	PSMD1:26S proteasome regulatory subunit N2;PSMD1:26S proteasome regulatory subunit N2;	Epstein-Barr virus infection ;Proteasome ;	IPR002015;IPR011989;IPR016024;	Proteasome/cyclosome repeat;Armadillo-like helical;Armadillo-type fold;
357140273	>gi|357140273|ref|XP_003571694.1| PREDICTED: aminopeptidase M1-A [Brachypodium distachyon]	1	0.000184073	_EADLGHVLK(ac)ELAHK_	EADLGHVLK(1)ELAHK	872	3.1402	69.261	cytosol	single-organism transport;biological_process;macromolecule localization;single-organism process;transport;establishment of localization;lipid localization;organic substance transport;localization;lipid transport;	peptidase activity, acting on L-amino acid peptides;molecular_function;hydrolase activity;peptidase activity;catalytic activity;metallopeptidase activity;binding;cation binding;ion binding;transition metal ion binding;metal ion binding;zinc ion binding;transporter activity;substrate-specific transporter activity;lipid transporter activity;					IPR011030;IPR014782;IPR024571;	"Vitellinogen, superhelical";"Peptidase M1, membrane alanine aminopeptidase, N-terminal";ERAP1-like C-terminal domain;
357140735	>gi|357140735|ref|XP_003571919.1| PREDICTED: peroxidase 70-like [Brachypodium distachyon]	1	0.034034	_NCK(ac)VVNS_	NCK(1)VVNS	315	0.036759	50.127	chloroplast	biological_process;response to stress;response to stimulus;response to oxidative stress;single-organism metabolic process;metabolic process;oxidation-reduction process;	molecular_function;antioxidant activity;oxidoreductase activity;catalytic activity;oxidoreductase activity, acting on peroxide as acceptor;peroxidase activity;binding;heterocyclic compound binding;organic cyclic compound binding;tetrapyrrole binding;heme binding;		K00430	E1.11.1.7:peroxidase [EC:1.11.1.7];E1.11.1.7:peroxidase [EC:1.11.1.7];E1.11.1.7:peroxidase [EC:1.11.1.7];E1.11.1.7:peroxidase [EC:1.11.1.7];	Metabolic pathways ;Biosynthesis of secondary metabolites ;Phenylalanine metabolism ;Phenylpropanoid biosynthesis ;	IPR002016;IPR000823;IPR010255;IPR019793;IPR019794;	"Haem peroxidase, plant/fungal/bacterial";Plant peroxidase;Haem peroxidase;Peroxidases heam-ligand binding site;"Peroxidase, active site";
357140796	>gi|357140796|ref|XP_003571949.1| PREDICTED: phosphoenolpyruvate carboxylase 1 [Brachypodium distachyon];>gi|357124240|ref|XP_003563811.1| PREDICTED: phosphoenolpyruvate carboxylase 1-like [Brachypodium distachyon];>gi|721644650|ref|XP_010232351.1| PREDICT	1	0.0263673	_GVPK(ac)FLR_	GVPK(1)FLR	257	1.8722	62.714	cytosol	aerobic respiration;biological_process;cellular respiration;single-organism metabolic process;cellular process;metabolic process;generation of precursor metabolites and energy;cellular metabolic process;energy derivation by oxidation of organic compounds;primary metabolic process;oxidation-reduction process;tricarboxylic acid cycle;organic substance metabolic process;carbon fixation;	molecular_function;phosphoenolpyruvate carboxykinase activity;carboxy-lyase activity;carbon-carbon lyase activity;catalytic activity;lyase activity;phosphoenolpyruvate carboxylase activity;		K01595	ppc:phosphoenolpyruvate carboxylase [EC:4.1.1.31];ppc:phosphoenolpyruvate carboxylase [EC:4.1.1.31];ppc:phosphoenolpyruvate carboxylase [EC:4.1.1.31];ppc:phosphoenolpyruvate carboxylase [EC:4.1.1.31];ppc:phosphoenolpyruvate carboxylase [EC:4.1.1.31];ppc:phosphoenolpyruvate carboxylase [EC:4.1.1.31];ppc:phosphoenolpyruvate carboxylase [EC:4.1.1.31];	Metabolic pathways ;Microbial metabolism in diverse environments ;Carbon metabolism ;Pyruvate metabolism ;Carbon fixation in photosynthetic organisms ;Methane metabolism ;Carbon fixation pathways in prokaryotes ;	IPR015813;IPR018129;IPR022805;IPR021135;	Pyruvate/Phosphoenolpyruvate kinase-like domain;"Phosphoenolpyruvate carboxylase, active site";"Phosphoenolpyruvate carboxylase, bacterial/plant-type";Phosphoenolpyruvate carboxylase;
357140796	>gi|357140796|ref|XP_003571949.1| PREDICTED: phosphoenolpyruvate carboxylase 1 [Brachypodium distachyon];>gi|357124240|ref|XP_003563811.1| PREDICTED: phosphoenolpyruvate carboxylase 1-like [Brachypodium distachyon]	1	0.00486432	_SLLQK(ac)HGR_	SLLQK(1)HGR	188	-0.7094	90.709	cytosol	aerobic respiration;biological_process;cellular respiration;single-organism metabolic process;cellular process;metabolic process;generation of precursor metabolites and energy;cellular metabolic process;energy derivation by oxidation of organic compounds;primary metabolic process;oxidation-reduction process;tricarboxylic acid cycle;organic substance metabolic process;carbon fixation;	molecular_function;phosphoenolpyruvate carboxykinase activity;carboxy-lyase activity;carbon-carbon lyase activity;catalytic activity;lyase activity;phosphoenolpyruvate carboxylase activity;		K01595	ppc:phosphoenolpyruvate carboxylase [EC:4.1.1.31];ppc:phosphoenolpyruvate carboxylase [EC:4.1.1.31];ppc:phosphoenolpyruvate carboxylase [EC:4.1.1.31];ppc:phosphoenolpyruvate carboxylase [EC:4.1.1.31];ppc:phosphoenolpyruvate carboxylase [EC:4.1.1.31];ppc:phosphoenolpyruvate carboxylase [EC:4.1.1.31];ppc:phosphoenolpyruvate carboxylase [EC:4.1.1.31];	Metabolic pathways ;Microbial metabolism in diverse environments ;Carbon metabolism ;Pyruvate metabolism ;Carbon fixation in photosynthetic organisms ;Methane metabolism ;Carbon fixation pathways in prokaryotes ;	IPR015813;IPR018129;IPR022805;IPR021135;	Pyruvate/Phosphoenolpyruvate kinase-like domain;"Phosphoenolpyruvate carboxylase, active site";"Phosphoenolpyruvate carboxylase, bacterial/plant-type";Phosphoenolpyruvate carboxylase;
357140973	>gi|357140973|ref|XP_003572026.1| PREDICTED: glutathione S-transferase F10-like [Brachypodium distachyon]	1	0.0173732	_HVADK(ac)YK_	HVADK(1)YK	79	-1.3473	67.032	chloroplast		molecular_function;binding;protein binding;					IPR012336;IPR010987;IPR004046;IPR004045;	Thioredoxin-like fold;"Glutathione S-transferase, C-terminal-like";"Glutathione S-transferase, C-terminal";"Glutathione S-transferase, N-terminal";
357141239	">gi|357141239|ref|XP_003572147.1| PREDICTED: rhodanese-like domain-containing protein 4, chloroplastic [Brachypodium distachyon]"	1	0.000151825	_TLQQIDDFFNK(ac)K_	TLQQIDDFFNK(1)K	324	-0.67922	86.803	chloroplast							IPR001763;	Rhodanese-like domain;
357141241	>gi|357141241|ref|XP_003572148.1| PREDICTED: 60S ribosomal protein L37-2-like [Brachypodium distachyon];>gi|357137584|ref|XP_003570380.1| PREDICTED: 60S ribosomal protein L37-3-like [Brachypodium distachyon]	1	0.00233116	_K(ac)YNWSVK_	K(1)YNWSVK	46	-0.26066	89.698	nuclear	gene expression;organic substance biosynthetic process;biosynthetic process;macromolecule biosynthetic process;cellular macromolecule metabolic process;cellular process;biological_process;cellular macromolecule biosynthetic process;metabolic process;organic substance metabolic process;cellular biosynthetic process;cellular protein metabolic process;macromolecule metabolic process;cellular metabol…	molecular_function;structural molecule activity;structural constituent of ribosome;	cell part;cell;cellular_component;intracellular;cytoplasmic part;cytoplasm;intracellular non-membrane-bounded organelle;organelle;macromolecular complex;non-membrane-bounded organelle;ribonucleoprotein complex;intracellular organelle;intracellular part;ribosome;	K02922	RP-L37e:large subunit ribosomal protein L37e;	Ribosome ;	IPR011332;IPR011331;IPR001569;IPR018267;	Zinc-binding ribosomal protein;Ribosomal protein L37ae/L37e;Ribosomal protein L37e;"Ribosomal protein L37e, conserved site";
357143067	>gi|357143067|ref|XP_003572791.1| PREDICTED: tripeptidyl-peptidase 2 [Brachypodium distachyon]	1	0.00657359	_FIDLVNEVVDK(ac)HR_	FIDLVNEVVDK(1)HR	436	-3.0216	70.889	chloroplast	biological_process;metabolic process;organic substance metabolic process;macromolecule metabolic process;protein metabolic process;primary metabolic process;proteolysis;	peptidase activity, acting on L-amino acid peptides;molecular_function;endopeptidase activity;hydrolase activity;serine-type peptidase activity;peptidase activity;serine hydrolase activity;catalytic activity;serine-type endopeptidase activity;					IPR023828;IPR015500;IPR000209;IPR022229;	"Peptidase S8, subtilisin, Ser-active site";"Peptidase S8, subtilisin-related";Peptidase S8/S53 domain;"Peptidase S8A, tripeptidyl peptidase II";
357144214	">gi|357144214|ref|XP_003573213.1| PREDICTED: malate dehydrogenase [NADP], chloroplastic [Brachypodium distachyon]"	1	0.00631208	_K(ac)SEVELIAEK_	K(1)SEVELIAEK	405	2.3294	65.895	chloroplast	biological_process;single-organism metabolic process;cellular process;dicarboxylic acid metabolic process;metabolic process;small molecule metabolic process;organic acid metabolic process;oxoacid metabolic process;organic substance metabolic process;carboxylic acid metabolic process;cellular metabolic process;malate metabolic process;oxidation-reduction process;primary metabolic process;carbohydr…	molecular_function;malate dehydrogenase activity;oxidoreductase activity;oxidoreductase activity, acting on CH-OH group of donors;catalytic activity;oxidoreductase activity, acting on the CH-OH group of donors, NAD = or NADP as acceptor;malate dehydrogenase (NADP+) activity;		K00051	E1.1.1.82:malate dehydrogenase (NADP+) [EC:1.1.1.82];E1.1.1.82:malate dehydrogenase (NADP+) [EC:1.1.1.82];E1.1.1.82:malate dehydrogenase (NADP+) [EC:1.1.1.82];E1.1.1.82:malate dehydrogenase (NADP+) [EC:1.1.1.82];E1.1.1.82:malate dehydrogenase (NADP+) [EC:1.1.1.82];	Metabolic pathways ;Microbial metabolism in diverse environments ;Carbon metabolism ;Pyruvate metabolism ;Carbon fixation in photosynthetic organisms ;	IPR010945;IPR016040;IPR011273;IPR015955;IPR001252;IPR001236;IPR022383;	"Malate dehydrogenase, type 2";NAD(P)-binding domain;"Malate dehydrogenase, NADP-dependent, plants";"Lactate dehydrogenase/glycoside hydrolase, family 4, C-terminal";"Malate dehydrogenase, active site";"Lactate/malate dehydrogenase, N-terminal";"Lactate/malate dehydrogenase, C-terminal";
357144297	>gi|357144297|ref|XP_003573241.1| PREDICTED: catalase isozyme 2 [Brachypodium distachyon]	1	0.00167774	_FADALGHPK(ac)VSHELR_	FADALGHPK(1)VSHELR	462	1.2337	57.288	cytosol	biological_process;single-organism metabolic process;metabolic process;oxidation-reduction process;response to stress;response to stimulus;response to oxidative stress;	molecular_function;antioxidant activity;peroxidase activity;oxidoreductase activity;catalytic activity;oxidoreductase activity, acting on peroxide as acceptor;catalase activity;binding;heterocyclic compound binding;organic cyclic compound binding;tetrapyrrole binding;heme binding;		K03781	katE:catalase [EC:1.11.1.6];katE:catalase [EC:1.11.1.6];katE:catalase [EC:1.11.1.6];katE:catalase [EC:1.11.1.6];katE:catalase [EC:1.11.1.6];katE:catalase [EC:1.11.1.6];katE:catalase [EC:1.11.1.6];	Biosynthesis of secondary metabolites ;Biosynthesis of antibiotics ;Peroxisome ;Glyoxylate and dicarboxylate metabolism ;FoxO signaling pathway ;Tryptophan metabolism ;Amyotrophic lateral sclerosis (ALS) ;	IPR018028;IPR002226;IPR024708;IPR020835;IPR011614;IPR010582;	"Catalase, mono-functional, haem-containing";Catalase haem-binding site;Catalase active site;Catalase-like domain;Catalase core domain;Catalase immune-responsive domain;
357144297	>gi|357144297|ref|XP_003573241.1| PREDICTED: catalase isozyme 2 [Brachypodium distachyon]	1	4.51e-08	_GPILLEDYHLLEK(ac)VAHFAR_	GPILLEDYHLLEK(1)VAHFAR	50	-0.23676	99.371	cytosol	biological_process;single-organism metabolic process;metabolic process;oxidation-reduction process;response to stress;response to stimulus;response to oxidative stress;	molecular_function;antioxidant activity;peroxidase activity;oxidoreductase activity;catalytic activity;oxidoreductase activity, acting on peroxide as acceptor;catalase activity;binding;heterocyclic compound binding;organic cyclic compound binding;tetrapyrrole binding;heme binding;		K03781	katE:catalase [EC:1.11.1.6];katE:catalase [EC:1.11.1.6];katE:catalase [EC:1.11.1.6];katE:catalase [EC:1.11.1.6];katE:catalase [EC:1.11.1.6];katE:catalase [EC:1.11.1.6];katE:catalase [EC:1.11.1.6];	Biosynthesis of secondary metabolites ;Biosynthesis of antibiotics ;Peroxisome ;Glyoxylate and dicarboxylate metabolism ;FoxO signaling pathway ;Tryptophan metabolism ;Amyotrophic lateral sclerosis (ALS) ;	IPR018028;IPR002226;IPR024708;IPR020835;IPR011614;IPR010582;	"Catalase, mono-functional, haem-containing";Catalase haem-binding site;Catalase active site;Catalase-like domain;Catalase core domain;Catalase immune-responsive domain;
357144297	>gi|357144297|ref|XP_003573241.1| PREDICTED: catalase isozyme 2 [Brachypodium distachyon]	1	0.00185126	_SCGMK(ac)VANR_	SCGMK(1)VANR	485	0.92573	99.53	cytosol	biological_process;single-organism metabolic process;metabolic process;oxidation-reduction process;response to stress;response to stimulus;response to oxidative stress;	molecular_function;antioxidant activity;peroxidase activity;oxidoreductase activity;catalytic activity;oxidoreductase activity, acting on peroxide as acceptor;catalase activity;binding;heterocyclic compound binding;organic cyclic compound binding;tetrapyrrole binding;heme binding;		K03781	katE:catalase [EC:1.11.1.6];katE:catalase [EC:1.11.1.6];katE:catalase [EC:1.11.1.6];katE:catalase [EC:1.11.1.6];katE:catalase [EC:1.11.1.6];katE:catalase [EC:1.11.1.6];katE:catalase [EC:1.11.1.6];	Biosynthesis of secondary metabolites ;Biosynthesis of antibiotics ;Peroxisome ;Glyoxylate and dicarboxylate metabolism ;FoxO signaling pathway ;Tryptophan metabolism ;Amyotrophic lateral sclerosis (ALS) ;	IPR018028;IPR002226;IPR024708;IPR020835;IPR011614;IPR010582;	"Catalase, mono-functional, haem-containing";Catalase haem-binding site;Catalase active site;Catalase-like domain;Catalase core domain;Catalase immune-responsive domain;
357144469	>gi|357144469|ref|XP_003573303.1| PREDICTED: 60S acidic ribosomal protein P1 [Brachypodium distachyon]	1	1.13e-06	_VEAYWPALFAK(ac)LLEK_	VEAYWPALFAK(1)LLEK	48	-0.43037	94.487	cytosol	gene expression;organic substance biosynthetic process;biosynthetic process;macromolecule biosynthetic process;cellular macromolecule metabolic process;cellular process;translation;biological_process;cellular macromolecule biosynthetic process;metabolic process;organic substance metabolic process;cellular biosynthetic process;cellular protein metabolic process;macromolecule metabolic process;cell…	molecular_function;structural molecule activity;structural constituent of ribosome;	cell part;cell;cellular_component;intracellular;cytoplasmic part;cytoplasm;intracellular non-membrane-bounded organelle;organelle;macromolecular complex;non-membrane-bounded organelle;ribonucleoprotein complex;intracellular organelle;intracellular part;ribosome;	K02942	RP-LP1:large subunit ribosomal protein LP1;	Ribosome ;	IPR027534;	Ribosomal protein L12 family;
357144485	>gi|357144485|ref|XP_003573309.1| PREDICTED: 40S ribosomal protein S13-like [Brachypodium distachyon];>gi|357144477|ref|XP_003573306.1| PREDICTED: 40S ribosomal protein S13 [Brachypodium distachyon]	1	0.00257697	_AHGLAPEIPEDLYFLIK(ac)K_	AHGLAPEIPEDLYFLIK(1)K	93	2.7659	58.814	nuclear	gene expression;organic substance biosynthetic process;biosynthetic process;macromolecule biosynthetic process;cellular macromolecule metabolic process;cellular process;biological_process;cellular macromolecule biosynthetic process;metabolic process;organic substance metabolic process;cellular biosynthetic process;cellular protein metabolic process;macromolecule metabolic process;cellular metabol…	molecular_function;structural molecule activity;structural constituent of ribosome;	cell;cellular_component;intracellular;cytoplasmic part;cytoplasm;intracellular non-membrane-bounded organelle;organelle;macromolecular complex;non-membrane-bounded organelle;ribonucleoprotein complex;cell part;intracellular organelle;intracellular part;ribosome;	K02953	RP-S13e:small subunit ribosomal protein S13e;	Ribosome ;	IPR012606;IPR023029;IPR000589;IPR009068;	"Ribosomal protein S13/S15, N-terminal";Ribosomal protein S15P;Ribosomal protein S15;"S15/NS1, RNA-binding";
357144527	">gi|357144527|ref|XP_003573324.1| PREDICTED: glyceraldehyde-3-phosphate dehydrogenase 1, cytosolic-like [Brachypodium distachyon];>gi|357144507|ref|XP_003573317.1| PREDICTED: glyceraldehyde-3-phosphate dehydrogenase 1, cytosolic [Brachypodium distachyon];>"	1	2.53e-06	_AASFNIIPSSTGAAK(ac)AVGK_	AASFNIIPSSTGAAK(1)AVGK	217	1.8538	100.97	cytosol	biological_process;single-organism carbohydrate metabolic process;carbohydrate metabolic process;metabolic process;hexose metabolic process;organic substance metabolic process;monosaccharide metabolic process;primary metabolic process;glucose metabolic process;single-organism metabolic process;oxidation-reduction process;	molecular_function;oxidoreductase activity, acting on the aldehyde or oxo group of = donors;oxidoreductase activity;catalytic activity;oxidoreductase activity, acting on the aldehyde or oxo group of = donors, NAD or NADP as acceptor;nucleoside phosphate binding;coenzyme binding;cofactor binding;nucleotide binding;heterocyclic compound binding;binding;small molecule binding;organic cyclic compound…		K00134	GAPDH:glyceraldehyde 3-phosphate dehydrogenase [EC:1.2.1.12];GAPDH:glyceraldehyde 3-phosphate dehydrogenase [EC:1.2.1.12];GAPDH:glyceraldehyde 3-phosphate dehydrogenase [EC:1.2.1.12];GAPDH:glyceraldehyde 3-phosphate dehydrogenase [EC:1.2.1.12];GAPDH:glyceraldehyde 3-phosphate dehydrogenase [EC:1.2.1.12];GAPDH:glyceraldehyde 3-phosphate dehydrogenase [EC:1.2.1.12];GAPDH:glyceraldehyde 3-phosphate …	Metabolic pathways ;Biosynthesis of secondary metabolites ;Biosynthesis of antibiotics ;Microbial metabolism in diverse environments ;Biosynthesis of amino acids ;Carbon metabolism ;Alzheimer's disease ;Glycolysis / Gluconeogenesis ;Carbon fixation in photosynthetic organisms ;HIF-1 signaling pathway ;	IPR016040;IPR006424;IPR020830;IPR020831;IPR020828;IPR020829;	NAD(P)-binding domain;"Glyceraldehyde-3-phosphate dehydrogenase, type I";"Glyceraldehyde 3-phosphate dehydrogenase, active site";Glyceraldehyde/Erythrose phosphate dehydrogenase family;"Glyceraldehyde 3-phosphate dehydrogenase, NAD(P) binding domain";"Glyceraldehyde 3-phosphate dehydrogenase, catalytic domain";
357144527	">gi|357144527|ref|XP_003573324.1| PREDICTED: glyceraldehyde-3-phosphate dehydrogenase 1, cytosolic-like [Brachypodium distachyon];>gi|357144507|ref|XP_003573317.1| PREDICTED: glyceraldehyde-3-phosphate dehydrogenase 1, cytosolic [Brachypodium distachyon];>"	1	0.000133647	_AASYEDIK(ac)K_	AASYEDIK(1)K	261	-0.78285	112.13	cytosol	biological_process;single-organism carbohydrate metabolic process;carbohydrate metabolic process;metabolic process;hexose metabolic process;organic substance metabolic process;monosaccharide metabolic process;primary metabolic process;glucose metabolic process;single-organism metabolic process;oxidation-reduction process;	molecular_function;oxidoreductase activity, acting on the aldehyde or oxo group of = donors;oxidoreductase activity;catalytic activity;oxidoreductase activity, acting on the aldehyde or oxo group of = donors, NAD or NADP as acceptor;nucleoside phosphate binding;coenzyme binding;cofactor binding;nucleotide binding;heterocyclic compound binding;binding;small molecule binding;organic cyclic compound…		K00134	GAPDH:glyceraldehyde 3-phosphate dehydrogenase [EC:1.2.1.12];GAPDH:glyceraldehyde 3-phosphate dehydrogenase [EC:1.2.1.12];GAPDH:glyceraldehyde 3-phosphate dehydrogenase [EC:1.2.1.12];GAPDH:glyceraldehyde 3-phosphate dehydrogenase [EC:1.2.1.12];GAPDH:glyceraldehyde 3-phosphate dehydrogenase [EC:1.2.1.12];GAPDH:glyceraldehyde 3-phosphate dehydrogenase [EC:1.2.1.12];GAPDH:glyceraldehyde 3-phosphate …	Metabolic pathways ;Biosynthesis of secondary metabolites ;Biosynthesis of antibiotics ;Microbial metabolism in diverse environments ;Biosynthesis of amino acids ;Carbon metabolism ;Alzheimer's disease ;Glycolysis / Gluconeogenesis ;Carbon fixation in photosynthetic organisms ;HIF-1 signaling pathway ;	IPR016040;IPR006424;IPR020830;IPR020831;IPR020828;IPR020829;	NAD(P)-binding domain;"Glyceraldehyde-3-phosphate dehydrogenase, type I";"Glyceraldehyde 3-phosphate dehydrogenase, active site";Glyceraldehyde/Erythrose phosphate dehydrogenase family;"Glyceraldehyde 3-phosphate dehydrogenase, NAD(P) binding domain";"Glyceraldehyde 3-phosphate dehydrogenase, catalytic domain";
357144527	">gi|357144527|ref|XP_003573324.1| PREDICTED: glyceraldehyde-3-phosphate dehydrogenase 1, cytosolic-like [Brachypodium distachyon]"	1	5e-17	_YDTVHGHWK(ac)HSDIK_	YDTVHGHWK(1)HSDIK	57	1.2255	142.45	cytosol	biological_process;single-organism carbohydrate metabolic process;carbohydrate metabolic process;metabolic process;hexose metabolic process;organic substance metabolic process;monosaccharide metabolic process;primary metabolic process;glucose metabolic process;single-organism metabolic process;oxidation-reduction process;	molecular_function;oxidoreductase activity, acting on the aldehyde or oxo group of = donors;oxidoreductase activity;catalytic activity;oxidoreductase activity, acting on the aldehyde or oxo group of = donors, NAD or NADP as acceptor;nucleoside phosphate binding;coenzyme binding;cofactor binding;nucleotide binding;heterocyclic compound binding;binding;small molecule binding;organic cyclic compound…		K00134	GAPDH:glyceraldehyde 3-phosphate dehydrogenase [EC:1.2.1.12];GAPDH:glyceraldehyde 3-phosphate dehydrogenase [EC:1.2.1.12];GAPDH:glyceraldehyde 3-phosphate dehydrogenase [EC:1.2.1.12];GAPDH:glyceraldehyde 3-phosphate dehydrogenase [EC:1.2.1.12];GAPDH:glyceraldehyde 3-phosphate dehydrogenase [EC:1.2.1.12];GAPDH:glyceraldehyde 3-phosphate dehydrogenase [EC:1.2.1.12];GAPDH:glyceraldehyde 3-phosphate …	Metabolic pathways ;Biosynthesis of secondary metabolites ;Biosynthesis of antibiotics ;Microbial metabolism in diverse environments ;Biosynthesis of amino acids ;Carbon metabolism ;Alzheimer's disease ;Glycolysis / Gluconeogenesis ;Carbon fixation in photosynthetic organisms ;HIF-1 signaling pathway ;	IPR016040;IPR006424;IPR020830;IPR020831;IPR020828;IPR020829;	NAD(P)-binding domain;"Glyceraldehyde-3-phosphate dehydrogenase, type I";"Glyceraldehyde 3-phosphate dehydrogenase, active site";Glyceraldehyde/Erythrose phosphate dehydrogenase family;"Glyceraldehyde 3-phosphate dehydrogenase, NAD(P) binding domain";"Glyceraldehyde 3-phosphate dehydrogenase, catalytic domain";
357144605	>gi|357144605|ref|XP_003573351.1| PREDICTED: tryptophan synthase beta chain 1 [Brachypodium distachyon]	1	0.00488829	_EFHK(ac)VIGK_	EFHK(1)VIGK	282	-1.757	82.287	chloroplast	cellular amino acid metabolic process;organonitrogen compound metabolic process;nitrogen compound metabolic process;cellular aromatic compound metabolic process;alpha-amino acid metabolic process;cellular process;aromatic amino acid family metabolic process;oxoacid metabolic process;organic acid metabolic process;small molecule metabolic process;cellular nitrogen compound metabolic process;biolog…	molecular_function;carbon-oxygen lyase activity;hydro-lyase activity;catalytic activity;lyase activity;tryptophan synthase activity;		K01696	trpB:tryptophan synthase beta chain [EC:4.2.1.20];trpB:tryptophan synthase beta chain [EC:4.2.1.20];trpB:tryptophan synthase beta chain [EC:4.2.1.20];trpB:tryptophan synthase beta chain [EC:4.2.1.20];trpB:tryptophan synthase beta chain [EC:4.2.1.20];	Metabolic pathways ;Biosynthesis of secondary metabolites ;Biosynthesis of amino acids ;Glycine, serine and threonine metabolism ;Phenylalanine, tyrosine and tryptophan biosynthesis ;	IPR023026;IPR001926;IPR006653;IPR006654;	Tryptophan synthase beta chain/beta chain-like;Tryptophan synthase beta subunit-like PLP-dependent enzyme;"Tryptophan synthase, beta chain, conserved site";"Tryptophan synthase, beta chain";
357144605	>gi|357144605|ref|XP_003573351.1| PREDICTED: tryptophan synthase beta chain 1 [Brachypodium distachyon]	1	8.79e-23	_LIGVEAAGHGVDTDK(ac)HAATLTK_	LIGVEAAGHGVDTDK(1)HAATLTK	342	-0.81359	128.01	chloroplast	cellular amino acid metabolic process;organonitrogen compound metabolic process;nitrogen compound metabolic process;cellular aromatic compound metabolic process;alpha-amino acid metabolic process;cellular process;aromatic amino acid family metabolic process;oxoacid metabolic process;organic acid metabolic process;small molecule metabolic process;cellular nitrogen compound metabolic process;biolog…	molecular_function;carbon-oxygen lyase activity;hydro-lyase activity;catalytic activity;lyase activity;tryptophan synthase activity;		K01696	trpB:tryptophan synthase beta chain [EC:4.2.1.20];trpB:tryptophan synthase beta chain [EC:4.2.1.20];trpB:tryptophan synthase beta chain [EC:4.2.1.20];trpB:tryptophan synthase beta chain [EC:4.2.1.20];trpB:tryptophan synthase beta chain [EC:4.2.1.20];	Metabolic pathways ;Biosynthesis of secondary metabolites ;Biosynthesis of amino acids ;Glycine, serine and threonine metabolism ;Phenylalanine, tyrosine and tryptophan biosynthesis ;	IPR023026;IPR001926;IPR006653;IPR006654;	Tryptophan synthase beta chain/beta chain-like;Tryptophan synthase beta subunit-like PLP-dependent enzyme;"Tryptophan synthase, beta chain, conserved site";"Tryptophan synthase, beta chain";
357144699	>gi|357144699|ref|XP_003573384.1| PREDICTED: lactoylglutathione lyase [Brachypodium distachyon]	1	0.00977863	_FYEK(ac)ALGMK_	FYEK(1)ALGMK	175	1.3771	69.672	cytosol		molecular_function;carbon-sulfur lyase activity;catalytic activity;lyase activity;lactoylglutathione lyase activity;binding;cation binding;ion binding;metal ion binding;		K01759	GLO1:lactoylglutathione lyase [EC:4.4.1.5];GLO1:lactoylglutathione lyase [EC:4.4.1.5];	Pyruvate metabolism ;MAPK signaling pathway - yeast ;	IPR004361;IPR004360;IPR018146;IPR029068;	Glyoxalase I;Glyoxalase/fosfomycin resistance/dioxygenase domain;"Glyoxalase I, conserved site";Glyoxalase/Bleomycin resistance protein/Dihydroxybiphenyl dioxygenase;
357144699	>gi|357144699|ref|XP_003573384.1| PREDICTED: lactoylglutathione lyase [Brachypodium distachyon]	1	1.11e-08	_VVLVDHADFLK(ac)ELH_	VVLVDHADFLK(1)ELH	288	-0.94002	127.71	cytosol		molecular_function;carbon-sulfur lyase activity;catalytic activity;lyase activity;lactoylglutathione lyase activity;binding;cation binding;ion binding;metal ion binding;		K01759	GLO1:lactoylglutathione lyase [EC:4.4.1.5];GLO1:lactoylglutathione lyase [EC:4.4.1.5];	Pyruvate metabolism ;MAPK signaling pathway - yeast ;	IPR004361;IPR004360;IPR018146;IPR029068;	Glyoxalase I;Glyoxalase/fosfomycin resistance/dioxygenase domain;"Glyoxalase I, conserved site";Glyoxalase/Bleomycin resistance protein/Dihydroxybiphenyl dioxygenase;
357144704	>gi|357144704|ref|XP_003573386.1| PREDICTED: glycerate dehydrogenase [Brachypodium distachyon]	1	0.000399837	_EADVISLHPVLDK(ac)TTYHLINPER_	EADVISLHPVLDK(1)TTYHLINPER	248	1.2475	69.071	chloroplast	biological_process;metabolic process;single-organism metabolic process;oxidation-reduction process;	molecular_function;oxidoreductase activity;oxidoreductase activity, acting on CH-OH group of donors;catalytic activity;oxidoreductase activity, acting on the CH-OH group of donors, NAD = or NADP as acceptor;nucleoside phosphate binding;coenzyme binding;cofactor binding;nucleotide binding;heterocyclic compound binding;binding;small molecule binding;organic cyclic compound binding;NAD binding;		K15893	HPR1:hydroxypyruvate reductase 1;HPR1:hydroxypyruvate reductase 1;HPR1:hydroxypyruvate reductase 1;HPR1:hydroxypyruvate reductase 1;HPR1:hydroxypyruvate reductase 1;	Metabolic pathways ;Biosynthesis of secondary metabolites ;Biosynthesis of antibiotics ;Glycine, serine and threonine metabolism ;Glyoxylate and dicarboxylate metabolism ;	IPR029752;IPR016040;IPR006139;IPR006140;	"D-isomer specific 2-hydroxyacid dehydrogenase, NAD-binding domain conserved site 1";NAD(P)-binding domain;"D-isomer specific 2-hydroxyacid dehydrogenase, catalytic domain";"D-isomer specific 2-hydroxyacid dehydrogenase, NAD-binding domain";
357144704	>gi|357144704|ref|XP_003573386.1| PREDICTED: glycerate dehydrogenase [Brachypodium distachyon]	1	4.64e-08	_PISIEVWNPSGK(ac)YR_	PISIEVWNPSGK(1)YR	15	-3.9325	119.25	chloroplast	biological_process;metabolic process;single-organism metabolic process;oxidation-reduction process;	molecular_function;oxidoreductase activity;oxidoreductase activity, acting on CH-OH group of donors;catalytic activity;oxidoreductase activity, acting on the CH-OH group of donors, NAD = or NADP as acceptor;nucleoside phosphate binding;coenzyme binding;cofactor binding;nucleotide binding;heterocyclic compound binding;binding;small molecule binding;organic cyclic compound binding;NAD binding;		K15893	HPR1:hydroxypyruvate reductase 1;HPR1:hydroxypyruvate reductase 1;HPR1:hydroxypyruvate reductase 1;HPR1:hydroxypyruvate reductase 1;HPR1:hydroxypyruvate reductase 1;	Metabolic pathways ;Biosynthesis of secondary metabolites ;Biosynthesis of antibiotics ;Glycine, serine and threonine metabolism ;Glyoxylate and dicarboxylate metabolism ;	IPR029752;IPR016040;IPR006139;IPR006140;	"D-isomer specific 2-hydroxyacid dehydrogenase, NAD-binding domain conserved site 1";NAD(P)-binding domain;"D-isomer specific 2-hydroxyacid dehydrogenase, catalytic domain";"D-isomer specific 2-hydroxyacid dehydrogenase, NAD-binding domain";
357145388	>gi|357145388|ref|XP_003573626.1| PREDICTED: uncharacterized protein LOC100834027 [Brachypodium distachyon]	1	0.00263691	_VLEK(ac)EAFQK_	VLEK(1)EAFQK	190	-2.0648	88.596	chloroplast
357145443	>gi|357145443|ref|XP_003573644.1| PREDICTED: uncharacterized protein LOC100839724 [Brachypodium distachyon]	1	0.00108838	_GIVEDK(ac)YSR_	GIVEDK(1)YSR	295	1.1226	105.98	chloroplast
357145579	">gi|357145579|ref|XP_003573692.1| PREDICTED: CBS domain-containing protein CBSX1, chloroplastic-like [Brachypodium distachyon]"	1	0.00897627	_EIQK(ac)LLSK_	EIQK(1)LLSK	158	-1.8183	71.03	cytosol							IPR000644;	CBS domain;
357145690	>gi|357145690|ref|XP_003573731.1| PREDICTED: NADP-dependent D-sorbitol-6-phosphate dehydrogenase-like [Brachypodium distachyon]	1	0.00345741	_DSLVK(ac)FCQK_	DSLVK(1)FCQK	200	-0.56024	83.862	chloroplast	biological_process;single-organism metabolic process;metabolic process;oxidation-reduction process;	molecular_function;catalytic activity;oxidoreductase activity;					IPR023210;IPR020471;IPR018170;	NADP-dependent oxidoreductase domain;Aldo/keto reductase subgroup;"Aldo/keto reductase, conserved site";
357145690	>gi|357145690|ref|XP_003573731.1| PREDICTED: NADP-dependent D-sorbitol-6-phosphate dehydrogenase-like [Brachypodium distachyon]	1	0.00219344	_SLAEK(ac)YGK_	SLAEK(1)YGK	242	-0.79884	98.048	chloroplast	biological_process;single-organism metabolic process;metabolic process;oxidation-reduction process;	molecular_function;catalytic activity;oxidoreductase activity;					IPR023210;IPR020471;IPR018170;	NADP-dependent oxidoreductase domain;Aldo/keto reductase subgroup;"Aldo/keto reductase, conserved site";
357145854	">gi|357145854|ref|XP_003573790.1| PREDICTED: glucose-1-phosphate adenylyltransferase small subunit, chloroplastic/amyloplastic isoform X2 [Brachypodium distachyon];>gi|357145851|ref|XP_003573789.1| PREDICTED: glucose-1-phosphate adenylyltransferase small s"	1	0.0425294	_IIEFAEK(ac)PK_	IIEFAEK(1)PK	221	0.36311	47.603	cytosol	cellular polysaccharide metabolic process;organic substance biosynthetic process;cellular carbohydrate metabolic process;cellular macromolecule metabolic process;generation of precursor metabolites and energy;cellular glucan metabolic process;carbohydrate biosynthetic process;single-organism metabolic process;cellular macromolecule biosynthetic process;cellular polysaccharide biosynthetic process…	molecular_function;nucleotidyltransferase activity;catalytic activity;adenylyltransferase activity;transferase activity;transferase activity, transferring phosphorus-containing groups;glucose-1-phosphate adenylyltransferase activity;		K00975	glgC:glucose-1-phosphate adenylyltransferase [EC:2.7.7.27];glgC:glucose-1-phosphate adenylyltransferase [EC:2.7.7.27];glgC:glucose-1-phosphate adenylyltransferase [EC:2.7.7.27];glgC:glucose-1-phosphate adenylyltransferase [EC:2.7.7.27];	Metabolic pathways ;Biosynthesis of secondary metabolites ;Amino sugar and nucleotide sugar metabolism ;Starch and sucrose metabolism ;	IPR011831;IPR011004;IPR029044;IPR005835;IPR005836;	Glucose-1-phosphate adenylyltransferase;Trimeric LpxA-like;Nucleotide-diphospho-sugar transferases;Nucleotidyl transferase;"ADP-glucose pyrophosphorylase, conserved site";
357145900	>gi|357145900|ref|XP_003573806.1| PREDICTED: enolase [Brachypodium distachyon];>gi|357113118|ref|XP_003558351.1| PREDICTED: enolase 2 [Brachypodium distachyon];>gi|357110857|ref|XP_003557232.1| PREDICTED: enolase 1 [Brachypodium distachyon]	1	9.98e-28	_K(ac)YGQDATNVGDEGGFAPNIQENK_	K(1)YGQDATNVGDEGGFAPNIQENK	205	1.1353	132.65	cytosol	monosaccharide catabolic process;organic substance catabolic process;cellular process;carbohydrate metabolic process;hexose metabolic process;catabolic process;generation of precursor metabolites and energy;biological_process;carbohydrate catabolic process;single-organism carbohydrate metabolic process;single-organism carbohydrate catabolic process;metabolic process;glucose catabolic process;gluc…	molecular_function;binding;cation binding;ion binding;metal ion binding;magnesium ion binding;carbon-oxygen lyase activity;hydro-lyase activity;catalytic activity;lyase activity;phosphopyruvate hydratase activity;	intracellular;cytosolic part;cytoplasmic part;protein complex;cytoplasm;catalytic complex;macromolecular complex;cell part;cell;intracellular part;cellular_component;cytosol;phosphopyruvate hydratase complex;	K01689	ENO:enolase [EC:4.2.1.11];ENO:enolase [EC:4.2.1.11];ENO:enolase [EC:4.2.1.11];ENO:enolase [EC:4.2.1.11];ENO:enolase [EC:4.2.1.11];ENO:enolase [EC:4.2.1.11];ENO:enolase [EC:4.2.1.11];ENO:enolase [EC:4.2.1.11];ENO:enolase [EC:4.2.1.11];ENO:enolase [EC:4.2.1.11];	Metabolic pathways ;Biosynthesis of secondary metabolites ;Biosynthesis of antibiotics ;Microbial metabolism in diverse environments ;Biosynthesis of amino acids ;Carbon metabolism ;RNA degradation ;Glycolysis / Gluconeogenesis ;Methane metabolism ;HIF-1 signaling pathway ;	IPR029065;IPR029017;IPR020810;IPR020811;IPR020809;IPR000941;	Enolase C-terminal domain-like;Enolase N-terminal domain-like;"Enolase, C-terminal";"Enolase, N-terminal";"Enolase, conserved site";Enolase;
357145900	>gi|357145900|ref|XP_003573806.1| PREDICTED: enolase [Brachypodium distachyon];>gi|357113118|ref|XP_003558351.1| PREDICTED: enolase 2 [Brachypodium distachyon];>gi|357110857|ref|XP_003557232.1| PREDICTED: enolase 1 [Brachypodium distachyon]	1	0.00146203	_LAK(ac)YNQLLR_	LAK(1)YNQLLR	417	0.93064	100.02	cytosol	monosaccharide catabolic process;organic substance catabolic process;cellular process;carbohydrate metabolic process;hexose metabolic process;catabolic process;generation of precursor metabolites and energy;biological_process;carbohydrate catabolic process;single-organism carbohydrate metabolic process;single-organism carbohydrate catabolic process;metabolic process;glucose catabolic process;gluc…	molecular_function;binding;cation binding;ion binding;metal ion binding;magnesium ion binding;carbon-oxygen lyase activity;hydro-lyase activity;catalytic activity;lyase activity;phosphopyruvate hydratase activity;	intracellular;cytosolic part;cytoplasmic part;protein complex;cytoplasm;catalytic complex;macromolecular complex;cell part;cell;intracellular part;cellular_component;cytosol;phosphopyruvate hydratase complex;	K01689	ENO:enolase [EC:4.2.1.11];ENO:enolase [EC:4.2.1.11];ENO:enolase [EC:4.2.1.11];ENO:enolase [EC:4.2.1.11];ENO:enolase [EC:4.2.1.11];ENO:enolase [EC:4.2.1.11];ENO:enolase [EC:4.2.1.11];ENO:enolase [EC:4.2.1.11];ENO:enolase [EC:4.2.1.11];ENO:enolase [EC:4.2.1.11];	Metabolic pathways ;Biosynthesis of secondary metabolites ;Biosynthesis of antibiotics ;Microbial metabolism in diverse environments ;Biosynthesis of amino acids ;Carbon metabolism ;RNA degradation ;Glycolysis / Gluconeogenesis ;Methane metabolism ;HIF-1 signaling pathway ;	IPR029065;IPR029017;IPR020810;IPR020811;IPR020809;IPR000941;	Enolase C-terminal domain-like;Enolase N-terminal domain-like;"Enolase, C-terminal";"Enolase, N-terminal";"Enolase, conserved site";Enolase;
357146016	>gi|357146016|ref|XP_003573847.1| PREDICTED: 60S ribosomal protein L15-2 [Brachypodium distachyon];>gi|357122805|ref|XP_003563105.1| PREDICTED: 60S ribosomal protein L15-2 [Brachypodium distachyon]	1	0.000506655	_HQGITQLK(ac)FQR_	HQGITQLK(1)FQR	93	0.58773	99.752	nuclear	gene expression;organic substance biosynthetic process;biosynthetic process;macromolecule biosynthetic process;cellular macromolecule metabolic process;cellular process;biological_process;cellular macromolecule biosynthetic process;metabolic process;organic substance metabolic process;cellular biosynthetic process;cellular protein metabolic process;macromolecule metabolic process;cellular metabol…	molecular_function;structural molecule activity;structural constituent of ribosome;	cell part;cell;cellular_component;intracellular;cytoplasmic part;cytoplasm;intracellular non-membrane-bounded organelle;organelle;macromolecular complex;non-membrane-bounded organelle;ribonucleoprotein complex;intracellular organelle;intracellular part;ribosome;	K02877	RP-L15e:large subunit ribosomal protein L15e;	Ribosome ;	IPR000439;IPR012678;IPR024794;IPR020925;	Ribosomal protein L15e;Ribosomal protein L23/L15e core domain;Ribosomal protein L15e core domain;"Ribosomal protein L15e, conserved site";
357146051	">gi|357146051|ref|XP_003573859.1| PREDICTED: pyridoxine/pyridoxamine 5'-phosphate oxidase 1, chloroplastic isoform X2 [Brachypodium distachyon];>gi|721658584|ref|XP_010234690.1| PREDICTED: pyridoxine/pyridoxamine 5'-phosphate oxidase 1, chloroplastic isofo"	1	0.00488267	_GVDK(ac)HGFVWYTNYGSQK_	GVDK(1)HGFVWYTNYGSQK	407	0.88117	67.645	chloroplast	biological_process;single-organism metabolic process;metabolic process;oxidation-reduction process;water-soluble vitamin biosynthetic process;nitrogen compound metabolic process;cellular aromatic compound metabolic process;organic substance biosynthetic process;small molecule biosynthetic process;water-soluble vitamin metabolic process;organic hydroxy compound biosynthetic process;small molecule …	molecular_function;oxidoreductase activity;catalytic activity;oxidoreductase activity, acting on the CH-NH2 group of donors;oxidoreductase activity, acting on the CH-NH2 group of donors, = oxygen as acceptor;pyridoxamine-phosphate oxidase activity;coenzyme binding;cofactor binding;anion binding;ribonucleotide binding;small molecule binding;ion binding;carbohydrate derivative binding;nucleoside ph…					IPR011576;IPR019740;IPR019576;IPR000659;IPR004443;IPR012349;	"Pyridoxamine 5'-phosphate oxidase-like, FMN-binding domain";"Pyridoxamine 5'-phosphate oxidase, conserved site";"Pyridoxine 5'-phosphate oxidase, dimerisation, C-terminal";Pyridoxamine 5'-phosphate oxidase;YjeF N-terminal domain;FMN-binding split barrel;
357146106	">gi|357146106|ref|XP_003573877.1| PREDICTED: ATP synthase subunit gamma, mitochondrial [Brachypodium distachyon]"	1	0.00733931	_ESK(ac)YVILGEK_	ESK(1)YVILGEK	146	-0.53516	72.891	mitochondria	nitrogen compound metabolic process;purine nucleoside triphosphate biosynthetic process;purine ribonucleoside biosynthetic process;ribonucleoside triphosphate biosynthetic process;purine nucleoside triphosphate metabolic process;nucleoside triphosphate biosynthetic process;phosphate-containing compound metabolic process;purine ribonucleoside triphosphate biosynthetic process;nucleoside triphospha…	transporter activity;hydrolase activity, acting on acid anhydrides;ATPase activity, coupled;ion transmembrane transporter activity;hydrogen ion transmembrane transporter activity;monovalent inorganic cation transmembrane transporter activity;cation transmembrane transporter activity;ATPase activity, coupled to transmembrane movement of substances;ATPase activity, coupled to transmembrane movement…	intracellular;proton-transporting ATP synthase complex;protein complex;membrane;macromolecular complex;cell part;cell;proton-transporting two-sector ATPase complex;intracellular part;cellular_component;membrane part;proton-transporting two-sector ATPase complex, catalytic domain;proton-transporting ATP synthase complex, catalytic core F(1);	K02136	ATPeF1G:F-type H+-transporting ATPase subunit gamma;ATPeF1G:F-type H+-transporting ATPase subunit gamma;ATPeF1G:F-type H+-transporting ATPase subunit gamma;ATPeF1G:F-type H+-transporting ATPase subunit gamma;ATPeF1G:F-type H+-transporting ATPase subunit gamma;	Metabolic pathways ;Oxidative phosphorylation ;Huntington's disease ;Alzheimer's disease ;Parkinson's disease ;	IPR000131;IPR023632;IPR023633;	"ATPase, F1 complex, gamma subunit";"ATPase, F1 complex, gamma subunit conserved site";"ATPase, F1 complex, gamma subunit domain";
357146106	">gi|357146106|ref|XP_003573877.1| PREDICTED: ATP synthase subunit gamma, mitochondrial [Brachypodium distachyon]"	1	0.0036453	_SVK(ac)NIQK_	SVK(1)NIQK	59	-0.6027	89.355	mitochondria	nitrogen compound metabolic process;purine nucleoside triphosphate biosynthetic process;purine ribonucleoside biosynthetic process;ribonucleoside triphosphate biosynthetic process;purine nucleoside triphosphate metabolic process;nucleoside triphosphate biosynthetic process;phosphate-containing compound metabolic process;purine ribonucleoside triphosphate biosynthetic process;nucleoside triphospha…	transporter activity;hydrolase activity, acting on acid anhydrides;ATPase activity, coupled;ion transmembrane transporter activity;hydrogen ion transmembrane transporter activity;monovalent inorganic cation transmembrane transporter activity;cation transmembrane transporter activity;ATPase activity, coupled to transmembrane movement of substances;ATPase activity, coupled to transmembrane movement…	intracellular;proton-transporting ATP synthase complex;protein complex;membrane;macromolecular complex;cell part;cell;proton-transporting two-sector ATPase complex;intracellular part;cellular_component;membrane part;proton-transporting two-sector ATPase complex, catalytic domain;proton-transporting ATP synthase complex, catalytic core F(1);	K02136	ATPeF1G:F-type H+-transporting ATPase subunit gamma;ATPeF1G:F-type H+-transporting ATPase subunit gamma;ATPeF1G:F-type H+-transporting ATPase subunit gamma;ATPeF1G:F-type H+-transporting ATPase subunit gamma;ATPeF1G:F-type H+-transporting ATPase subunit gamma;	Metabolic pathways ;Oxidative phosphorylation ;Huntington's disease ;Alzheimer's disease ;Parkinson's disease ;	IPR000131;IPR023632;IPR023633;	"ATPase, F1 complex, gamma subunit";"ATPase, F1 complex, gamma subunit conserved site";"ATPase, F1 complex, gamma subunit domain";
357146204	">gi|357146204|ref|XP_003573910.1| PREDICTED: ribulose bisphosphate carboxylase small chain PW9, chloroplastic-like [Brachypodium distachyon];>gi|357155405|ref|XP_003577109.1| PREDICTED: ribulose bisphosphate carboxylase small chain PWS4.3, chloroplastic [B"	1	0.00368317	_ELEEVK(ac)K_	ELEEVK(1)K	137	-0.30776	81.419	chloroplast				K01602	rbcS:ribulose-bisphosphate carboxylase small chain [EC:4.1.1.39];rbcS:ribulose-bisphosphate carboxylase small chain [EC:4.1.1.39];rbcS:ribulose-bisphosphate carboxylase small chain [EC:4.1.1.39];rbcS:ribulose-bisphosphate carboxylase small chain [EC:4.1.1.39];rbcS:ribulose-bisphosphate carboxylase small chain [EC:4.1.1.39];	Metabolic pathways ;Microbial metabolism in diverse environments ;Carbon metabolism ;Glyoxylate and dicarboxylate metabolism ;Carbon fixation in photosynthetic organisms ;	IPR024680;IPR024681;IPR000894;	"Ribulose-1,5-bisphosphate carboxylase small subunit, N-terminal";"Ribulose bisphosphate carboxylase, small chain";"Ribulose bisphosphate carboxylase small chain, domain";
357146204	">gi|357146204|ref|XP_003573910.1| PREDICTED: ribulose bisphosphate carboxylase small chain PW9, chloroplastic-like [Brachypodium distachyon]"	1	3.85e-11	_K(ac)FETLSYLPPLTVESLLK_	K(1)FETLSYLPPLTVESLLK	58	-2.1016	102.89	chloroplast				K01602	rbcS:ribulose-bisphosphate carboxylase small chain [EC:4.1.1.39];rbcS:ribulose-bisphosphate carboxylase small chain [EC:4.1.1.39];rbcS:ribulose-bisphosphate carboxylase small chain [EC:4.1.1.39];rbcS:ribulose-bisphosphate carboxylase small chain [EC:4.1.1.39];rbcS:ribulose-bisphosphate carboxylase small chain [EC:4.1.1.39];	Metabolic pathways ;Microbial metabolism in diverse environments ;Carbon metabolism ;Glyoxylate and dicarboxylate metabolism ;Carbon fixation in photosynthetic organisms ;	IPR024680;IPR024681;IPR000894;	"Ribulose-1,5-bisphosphate carboxylase small subunit, N-terminal";"Ribulose bisphosphate carboxylase, small chain";"Ribulose bisphosphate carboxylase small chain, domain";
357146204	">gi|357146204|ref|XP_003573910.1| PREDICTED: ribulose bisphosphate carboxylase small chain PW9, chloroplastic-like [Brachypodium distachyon];>gi|357155405|ref|XP_003577109.1| PREDICTED: ribulose bisphosphate carboxylase small chain PWS4.3, chloroplastic [B"	1	1.12e-44	_LPMFGCTDATQVLK(ac)ELEEVK_	LPMFGCTDATQVLK(1)ELEEVK	131	0.038945	182.31	chloroplast				K01602	rbcS:ribulose-bisphosphate carboxylase small chain [EC:4.1.1.39];rbcS:ribulose-bisphosphate carboxylase small chain [EC:4.1.1.39];rbcS:ribulose-bisphosphate carboxylase small chain [EC:4.1.1.39];rbcS:ribulose-bisphosphate carboxylase small chain [EC:4.1.1.39];rbcS:ribulose-bisphosphate carboxylase small chain [EC:4.1.1.39];	Metabolic pathways ;Microbial metabolism in diverse environments ;Carbon metabolism ;Glyoxylate and dicarboxylate metabolism ;Carbon fixation in photosynthetic organisms ;	IPR024680;IPR024681;IPR000894;	"Ribulose-1,5-bisphosphate carboxylase small subunit, N-terminal";"Ribulose bisphosphate carboxylase, small chain";"Ribulose bisphosphate carboxylase small chain, domain";
357146204	">gi|357146204|ref|XP_003573910.1| PREDICTED: ribulose bisphosphate carboxylase small chain PW9, chloroplastic-like [Brachypodium distachyon];>gi|357155405|ref|XP_003577109.1| PREDICTED: ribulose bisphosphate carboxylase small chain PWS4.3, chloroplastic [B"	1	1.44e-06	_SK(ac)WVPCLEFSK_	SK(1)WVPCLEFSK	84	0.10702	122.64	chloroplast				K01602	rbcS:ribulose-bisphosphate carboxylase small chain [EC:4.1.1.39];rbcS:ribulose-bisphosphate carboxylase small chain [EC:4.1.1.39];rbcS:ribulose-bisphosphate carboxylase small chain [EC:4.1.1.39];rbcS:ribulose-bisphosphate carboxylase small chain [EC:4.1.1.39];rbcS:ribulose-bisphosphate carboxylase small chain [EC:4.1.1.39];	Metabolic pathways ;Microbial metabolism in diverse environments ;Carbon metabolism ;Glyoxylate and dicarboxylate metabolism ;Carbon fixation in photosynthetic organisms ;	IPR024680;IPR024681;IPR000894;	"Ribulose-1,5-bisphosphate carboxylase small subunit, N-terminal";"Ribulose bisphosphate carboxylase, small chain";"Ribulose bisphosphate carboxylase small chain, domain";
357146204	">gi|357146204|ref|XP_003573910.1| PREDICTED: ribulose bisphosphate carboxylase small chain PW9, chloroplastic-like [Brachypodium distachyon];>gi|357155405|ref|XP_003577109.1| PREDICTED: ribulose bisphosphate carboxylase small chain PWS4.3, chloroplastic [B"	1	1.09e-18	_WVPCLEFSK(ac)VGFVFR_	WVPCLEFSK(1)VGFVFR	93	-2.8012	162.16	chloroplast				K01602	rbcS:ribulose-bisphosphate carboxylase small chain [EC:4.1.1.39];rbcS:ribulose-bisphosphate carboxylase small chain [EC:4.1.1.39];rbcS:ribulose-bisphosphate carboxylase small chain [EC:4.1.1.39];rbcS:ribulose-bisphosphate carboxylase small chain [EC:4.1.1.39];rbcS:ribulose-bisphosphate carboxylase small chain [EC:4.1.1.39];	Metabolic pathways ;Microbial metabolism in diverse environments ;Carbon metabolism ;Glyoxylate and dicarboxylate metabolism ;Carbon fixation in photosynthetic organisms ;	IPR024680;IPR024681;IPR000894;	"Ribulose-1,5-bisphosphate carboxylase small subunit, N-terminal";"Ribulose bisphosphate carboxylase, small chain";"Ribulose bisphosphate carboxylase small chain, domain";
357146204	">gi|357146204|ref|XP_003573910.1| PREDICTED: ribulose bisphosphate carboxylase small chain PW9, chloroplastic-like [Brachypodium distachyon];>gi|357155405|ref|XP_003577109.1| PREDICTED: ribulose bisphosphate carboxylase small chain PWS4.3, chloroplastic [B"	1	3.56e-21	_YWTMWK(ac)LPMFGCTDATQVLK_	YWTMWK(1)LPMFGCTDATQVLK	117	-1.2229	127.32	chloroplast				K01602	rbcS:ribulose-bisphosphate carboxylase small chain [EC:4.1.1.39];rbcS:ribulose-bisphosphate carboxylase small chain [EC:4.1.1.39];rbcS:ribulose-bisphosphate carboxylase small chain [EC:4.1.1.39];rbcS:ribulose-bisphosphate carboxylase small chain [EC:4.1.1.39];rbcS:ribulose-bisphosphate carboxylase small chain [EC:4.1.1.39];	Metabolic pathways ;Microbial metabolism in diverse environments ;Carbon metabolism ;Glyoxylate and dicarboxylate metabolism ;Carbon fixation in photosynthetic organisms ;	IPR024680;IPR024681;IPR000894;	"Ribulose-1,5-bisphosphate carboxylase small subunit, N-terminal";"Ribulose bisphosphate carboxylase, small chain";"Ribulose bisphosphate carboxylase small chain, domain";
357146267	>gi|357146267|ref|XP_003573931.1| PREDICTED: probable histone H2A variant 2 [Brachypodium distachyon]	1	2.64e-13	_AGK(ac)GGK(ac)GLLAAK(ac)TTAAK_	AGK(1)GGK(1)GLLAAK(1)TTAAK	4	-2.602	165.17	cytosol		molecular_function;binding;heterocyclic compound binding;organic cyclic compound binding;nucleic acid binding;DNA binding;protein binding;protein dimerization activity;protein heterodimerization activity;	chromosome;cell;cellular_component;intracellular;protein complex;intracellular non-membrane-bounded organelle;organelle;DNA bending complex;protein-DNA complex;non-membrane-bounded organelle;macromolecular complex;intracellular organelle part;cell part;chromosomal part;intracellular organelle;intracellular part;organelle part;chromatin;DNA packaging complex;nucleosome;membrane-bounded organelle;i…	K11251	H2A:histone H2A;H2A:histone H2A;	Alcoholism ;Systemic lupus erythematosus ;	IPR007125;IPR002119;IPR009072;	Histone core;Histone H2A;Histone-fold;
[truncated: 300 more rows]

## Sheet: Table S1-2
Table S1-2. The detail information of succinylated sites and succinylated proteins identified in the seedling leaves of Bd21 from nano-LC-MS/MS.
Protein	Fasta headers	Localization prob	PEP(Posteriori probability)	Modified sequence	Modification (K) Probabilities	Position	Mass error [ppm]	Peptide Score	Motif Peptide	Motif Logo	Subcellular Location	biological_process	molecular_function	cellular_component	KO No.	Gene desc	Pathway desc	Interpro ID	Domain desc
[truncated: 606 more rows]

## Sheet: Table S2
Table S2. The statistic analysis of the acetylated and succinylated sites in one protein
[truncated: 225 more rows]

## Sheet: Table S3
Table S3. The detail information of the overlap peptides found to be both acetylated and succinylated in seedling leaves of Bd21
Protein	Modification (K) Probabilities	Position	Motif	Alpha-Helix	Beta-strand	Coil
194033146	VDEIHK(1)ILR	11	..........K.L........	0.923	0.002	0.076
194033155	ELVEAK(1)LALR	117	..........K......R...	0.97	0.001	0.03
[truncated: 113 more rows]

## Sheet: Table S4-1
Table S4-1. The detail information of Go annotation of the acetylated proteins
[truncated: 9,235 more rows]

[truncated: 26 more sheets: Table S4-2, Table S5-1, Table S5-2, Table S5-3, Table S5-4, Table S5-5, Table S5-6, Table S5-7, Table S5-8, Table S5-9, Table S5-10, Table S6-1, Table S6-2, Table S7-1, Table S7-2, Table S8-1, Table S8-2, Table S9, Table S10, Table S11-1 …]
